# Supplementary material for: Trend of influenza before and during the COVID-19 pandemic in Nepal—A study from 2018 to 2022
Source: PLoS One. 2025 Apr 29;20(4):e0299610. doi: 10.1371/journal.pone.0299610 (PMC12040186; doi:10.1371/journal.pone.0299610)
Supplement: S1 File — (XLSX) [file pone.0299610.s001.xlsx]

## Sheet: FluNet data_2018-2022
WHOREGION	FLUSEASON	HEMISPHERE	ITZ	COUNTRY_CODE	COUNTRY_AREA_TERRITORY	ISO_WEEKSTARTDATE	ISO_YEAR	ISO_WEEK	MMWR_WEEKSTARTDATE	MMWR_YEAR	MMWR_WEEK	ORIGIN_SOURCE	SPEC_PROCESSED_NB	SPEC_RECEIVED_NB	AH1N12009	AH1	AH3	AH5	AH7N9	ANOTSUBTYPED	ANOTSUBTYPABLE	AOTHER_SUBTYPE	AOTHER_SUBTYPE_DETAILS	INF_A	BVIC_2DEL	BVIC_3DEL	BVIC_NODEL	BVIC_DELUNK	BYAM	BNOTDETERMINED	INF_B	INF_ALL	INF_NEGATIVE	ILI_ACTIVITY	ADENO	BOCA	HUMAN_CORONA	METAPNEUMO	PARAINFLUENZA	RHINO	RSV	OTHERRESPVIRUS	OTHER_RESPVIRUS_DETAILS	LAB_RESULT_COMMENT	WCR_COMMENT	ISO2	ISOYW	MMWRYW
SEAR	YR	NH	FLU_STH_ASIA	NPL	Nepal	2021-07-19	2021	29	2021-07-18	2021	29	SENTINEL	51	51	0	0	20							20			0			3	3	23	28													NP	202129	202129
SEAR	YR	NH	FLU_STH_ASIA	NPL	Nepal	2019-06-24	2019	26	2019-06-23	2019	26	NOTDEFINED	33	33	0		2	0						2			0		0	1	1	3	30													NP	201926	201926
SEAR	YR	NH	FLU_STH_ASIA	NPL	Nepal	2022-11-14	2022	46	2022-11-13	2022	46	NONSENTINEL	60	60	1		1							2			0			0	0	2	58													NP	202246	202246
SEAR	YR	NH	FLU_STH_ASIA	NPL	Nepal	2020-08-24	2020	35	2020-08-23	2020	35	NONSENTINEL	5	5	0		0	0	0					0						0	0		5													NP	202035	202035
SEAR	YR	NH	FLU_STH_ASIA	NPL	Nepal	2022-05-09	2022	19	2022-05-08	2022	19	NONSENTINEL	76	76	0		0							0			0			0	0		76													NP	202219	202219
SEAR	YR	NH	FLU_STH_ASIA	NPL	Nepal	2021-07-12	2021	28	2021-07-11	2021	28	SENTINEL	64	64	0	0	14							14			0			0	0	14	50													NP	202128	202128
SEAR	YR	NH	FLU_STH_ASIA	NPL	Nepal	2019-01-07	2019	2	2019-01-06	2019	2	NOTDEFINED	209	209	108		5	0						113			2		1	16	19	132	77	4												NP	201902	201902
SEAR	YR	NH	FLU_STH_ASIA	NPL	Nepal	2022-08-01	2022	31	2022-07-31	2022	31	SENTINEL	122	122	14		9							23			0			0	0	23	99													NP	202231	202231
SEAR	YR	NH	FLU_STH_ASIA	NPL	Nepal	2020-05-11	2020	20	2020-05-10	2020	20	SENTINEL	12	12	0		0							0						0	0		12													NP	202020	202020
SEAR	YR	NH	FLU_STH_ASIA	NPL	Nepal	2022-08-29	2022	35	2022-08-28	2022	35	NONSENTINEL	96	96	3		2							5			0			0	0	5	91													NP	202235	202235
SEAR	YR	NH	FLU_STH_ASIA	NPL	Nepal	2019-09-16	2019	38	2019-09-15	2019	38	NOTDEFINED	195	200	0		59	0		8				67			0		0	52	52	119	76													NP	201938	201938
SEAR	YR	NH	FLU_STH_ASIA	NPL	Nepal	2020-03-09	2020	11	2020-03-08	2020	11	NONSENTINEL	73	73	15		9	0	0					24						2	2	26	47													NP	202011	202011
SEAR	YR	NH	FLU_STH_ASIA	NPL	Nepal	2020-02-03	2020	6	2020-02-02	2020	6	NONSENTINEL	41	41	9		3	0	0					12						1	1	13	28													NP	202006	202006
SEAR	YR	NH	FLU_STH_ASIA	NPL	Nepal	2022-05-30	2022	22	2022-05-29	2022	22	NONSENTINEL	72	72	0		0							0			0			0	0		72													NP	202222	202222
SEAR	YR	NH	FLU_STH_ASIA	NPL	Nepal	2019-08-05	2019	32	2019-08-04	2019	32	NOTDEFINED	108	108	1		26	0						27			0		0	27	27	54	53													NP	201932	201932
SEAR	YR	NH	FLU_STH_ASIA	NPL	Nepal	2021-10-18	2021	42	2021-10-17	2021	42	NONSENTINEL	100	100	0	0	1							1			11			0	11	12	88													NP	202142	202142
SEAR	YR	NH	FLU_STH_ASIA	NPL	Nepal	2021-01-11	2021	2	2021-01-10	2021	2	NONSENTINEL	21	21	0	0	0							0			0			0	0		21													NP	202102	202102
SEAR	YR	NH	FLU_STH_ASIA	NPL	Nepal	2019-12-23	2019	52	2019-12-22	2019	52	NOTDEFINED	25	50	0		0	0						0			0		0	0	0		25													NP	201952	201952
SEAR	YR	NH	FLU_STH_ASIA	NPL	Nepal	2021-03-29	2021	13	2021-03-28	2021	13	NONSENTINEL	18	18	0	0	10							10			0			0	0	10	8													NP	202113	202113
SEAR	YR	NH	FLU_STH_ASIA	NPL	Nepal	2021-05-31	2021	22	2021-05-30	2021	22	NONSENTINEL	135	135	0	0	4							4			0			0	0	4	131													NP	202122	202122
SEAR	YR	NH	FLU_STH_ASIA	NPL	Nepal	2020-04-20	2020	17	2020-04-19	2020	17	SENTINEL	8	8	0		0							0						0	0		8													NP	202017	202017
SEAR	YR	NH	FLU_STH_ASIA	NPL	Nepal	2020-07-13	2020	29	2020-07-12	2020	29	SENTINEL	1	1	0		0							0						0	0		1													NP	202029	202029
SEAR	YR	NH	FLU_STH_ASIA	NPL	Nepal	2021-08-09	2021	32	2021-08-08	2021	32	SENTINEL	114	114	0	0	51							51			0			9	9	60	52													NP	202132	202132
SEAR	YR	NH	FLU_STH_ASIA	NPL	Nepal	2022-01-31	2022	5	2022-01-30	2022	5	NONSENTINEL	92	92	0		0							0			0			0	0		92													NP	202205	202205
SEAR	YR	NH	FLU_STH_ASIA	NPL	Nepal	2022-08-15	2022	33	2022-08-14	2022	33	SENTINEL	145	145	29		20							49			0			0	0	49	96													NP	202233	202233
SEAR	YR	NH	FLU_STH_ASIA	NPL	Nepal	2020-01-06	2020	2	2020-01-05	2020	2	NONSENTINEL	32	32	2		3	0	0					5						1	1	6	26													NP	202002	202002
SEAR	YR	NH	FLU_STH_ASIA	NPL	Nepal	2022-12-12	2022	50	2022-12-11	2022	50	NONSENTINEL	34	34	0		3							3			0			0	0	3	31													NP	202250	202250
SEAR	YR	NH	FLU_STH_ASIA	NPL	Nepal	2021-06-07	2021	23	2021-06-06	2021	23	NONSENTINEL	77	77	0	0	0							0			0			0	0		77													NP	202123	202123
SEAR	YR	NH	FLU_STH_ASIA	NPL	Nepal	2022-12-05	2022	49	2022-12-04	2022	49	SENTINEL	94	94	1		0							1			0			0	0	1	93								0					NP	202249	202249
SEAR	YR	NH	FLU_STH_ASIA	NPL	Nepal	2022-02-07	2022	6	2022-02-06	2022	6	SENTINEL	27	27	0		0							0			0			0	0		27													NP	202206	202206
SEAR	YR	NH	FLU_STH_ASIA	NPL	Nepal	2020-07-06	2020	28	2020-07-05	2020	28	SENTINEL	4	4	0		0							0						0	0		4													NP	202028	202028
SEAR	YR	NH	FLU_STH_ASIA	NPL	Nepal	2021-09-13	2021	37	2021-09-12	2021	37	SENTINEL	97	97	0	0	9							9			1			35	36	45	52													NP	202137	202137
SEAR	YR	NH	FLU_STH_ASIA	NPL	Nepal	2022-07-18	2022	29	2022-07-17	2022	29	SENTINEL	106	106	9		15							24			0			0	0	24	82													NP	202229	202229
SEAR	YR	NH	FLU_STH_ASIA	NPL	Nepal	2021-05-31	2021	22	2021-05-30	2021	22	SENTINEL	5	5	0	0	0							0			0			0	0		5													NP	202122	202122
SEAR	YR	NH	FLU_STH_ASIA	NPL	Nepal	2018-05-28	2018	22	2018-05-27	2018	22	NOTDEFINED	57	57	0		0							0					1	2	3	3	54	3												NP	201822	201822
SEAR	YR	NH	FLU_STH_ASIA	NPL	Nepal	2019-08-26	2019	35	2019-08-25	2019	35	NOTDEFINED	202	202	1		56	0						57			0		0	52	52	109	93													NP	201935	201935
SEAR	YR	NH	FLU_STH_ASIA	NPL	Nepal	2018-02-05	2018	6	2018-02-04	2018	6	NOTDEFINED	132	132	5		29							34			1		16	26	43	77	54	4												NP	201806	201806
SEAR	YR	NH	FLU_STH_ASIA	NPL	Nepal	2019-10-07	2019	41	2019-10-06	2019	41	NOTDEFINED	43	47	0		9	0						9			0		0	5	5	14	29													NP	201941	201941
SEAR	YR	NH	FLU_STH_ASIA	NPL	Nepal	2022-11-07	2022	45	2022-11-06	2022	45	NONSENTINEL	40	40	0		1							1			0			0	0	1	39													NP	202245	202245
SEAR	YR	NH	FLU_STH_ASIA	NPL	Nepal	2020-11-30	2020	49	2020-11-29	2020	49	NONSENTINEL	23	23	0		0	0	0					0						0	0		23													NP	202049	202049
SEAR	YR	NH	FLU_STH_ASIA	NPL	Nepal	2020-12-21	2020	52	2020-12-20	2020	52	NONSENTINEL	13	13	0		0	0	0					0						0	0		13													NP	202052	202052
SEAR	YR	NH	FLU_STH_ASIA	NPL	Nepal	2022-09-12	2022	37	2022-09-11	2022	37	SENTINEL	224	224	50		47							97			0			0	0	97	127													NP	202237	202237
SEAR	YR	NH	FLU_STH_ASIA	NPL	Nepal	2018-01-01	2018	1	2017-12-31	2018	1	NOTDEFINED	64	64	0		5							5			1		20	7	28	33	31	4												NP	201801	201801
SEAR	YR	NH	FLU_STH_ASIA	NPL	Nepal	2020-02-10	2020	7	2020-02-09	2020	7	NONSENTINEL	60	60	11		9	0	0					20						0	0	20	40													NP	202007	202007
SEAR	YR	NH	FLU_STH_ASIA	NPL	Nepal	2020-10-05	2020	41	2020-10-04	2020	41	SENTINEL	16	16	0		0							0						0	0		16													NP	202041	202041
SEAR	YR	NH	FLU_STH_ASIA	NPL	Nepal	2020-06-29	2020	27	2020-06-28	2020	27	SENTINEL	3	3	0		0							0						0	0		3													NP	202027	202027
SEAR	YR	NH	FLU_STH_ASIA	NPL	Nepal	2019-09-30	2019	40	2019-09-29	2019	40	NOTDEFINED	105	107	0		19	0		3				22			0		0	32	32	54	51													NP	201940	201940
SEAR	YR	NH	FLU_STH_ASIA	NPL	Nepal	2022-08-08	2022	32	2022-08-07	2022	32	SENTINEL	128	128	27		18							45			0			0	0	45	83													NP	202232	202232
SEAR	YR	NH	FLU_STH_ASIA	NPL	Nepal	2020-10-12	2020	42	2020-10-11	2020	42	NONSENTINEL	19	19	0		0	0	0					0						0	0		19													NP	202042	202042
SEAR	YR	NH	FLU_STH_ASIA	NPL	Nepal	2022-03-28	2022	13	2022-03-27	2022	13	SENTINEL	28	28	0		0							0			0			0	0		28													NP	202213	202213
SEAR	YR	NH	FLU_STH_ASIA	NPL	Nepal	2021-12-27	2021	52	2021-12-26	2021	52	SENTINEL	21	21	0	0	1							1			0			0	0	1	20													NP	202152	202152
SEAR	YR	NH	FLU_STH_ASIA	NPL	Nepal	2021-11-29	2021	48	2021-11-28	2021	48	NONSENTINEL	80	80	0	0	0							0			1			0	1	1	79													NP	202148	202148
SEAR	YR	NH	FLU_STH_ASIA	NPL	Nepal	2021-09-20	2021	38	2021-09-19	2021	38	SENTINEL	101	101	0	0	4							4			0			51	51	55	46													NP	202138	202138
SEAR	YR	NH	FLU_STH_ASIA	NPL	Nepal	2020-04-27	2020	18	2020-04-26	2020	18	SENTINEL	6	6	0		0							0						0	0		6													NP	202018	202018
SEAR	YR	NH	FLU_STH_ASIA	NPL	Nepal	2022-07-11	2022	28	2022-07-10	2022	28	SENTINEL	68	68	7		6							13			0			0	0	13	55													NP	202228	202228
SEAR	YR	NH	FLU_STH_ASIA	NPL	Nepal	2020-03-02	2020	10	2020-03-01	2020	10	NONSENTINEL	60	60	9		7	0	0					16						0	0	16	44													NP	202010	202010
SEAR	YR	NH	FLU_STH_ASIA	NPL	Nepal	2020-11-23	2020	48	2020-11-22	2020	48	SENTINEL	27	27	0		0							0						0	0		27													NP	202048	202048
SEAR	YR	NH	FLU_STH_ASIA	NPL	Nepal	2021-07-05	2021	27	2021-07-04	2021	27	SENTINEL	44	44	0	0	8							8			0			0	0	8	36													NP	202127	202127
SEAR	YR	NH	FLU_STH_ASIA	NPL	Nepal	2020-04-20	2020	17	2020-04-19	2020	17	NONSENTINEL	8	8	0		0	0	0					0						0	0		8													NP	202017	202017
SEAR	YR	NH	FLU_STH_ASIA	NPL	Nepal	2021-03-15	2021	11	2021-03-14	2021	11	SENTINEL	21	21	0	0	1							1			0			0	0	1	20													NP	202111	202111
SEAR	YR	NH	FLU_STH_ASIA	NPL	Nepal	2018-04-16	2018	16	2018-04-15	2018	16	NOTDEFINED	35	35	1		1							2						1	1	3	32	3												NP	201816	201816
SEAR	YR	NH	FLU_STH_ASIA	NPL	Nepal	2020-09-07	2020	37	2020-09-06	2020	37	SENTINEL	16	16	0		0							0						0	0		16													NP	202037	202037
SEAR	YR	NH	FLU_STH_ASIA	NPL	Nepal	2021-10-25	2021	43	2021-10-24	2021	43	NONSENTINEL	113	113	0	0	0							0			15			0	15	15	98													NP	202143	202143
SEAR	YR	NH	FLU_STH_ASIA	NPL	Nepal	2018-12-17	2018	51	2018-12-16	2018	51	NOTDEFINED	21	21	8		2							10						1	1	11	10	3												NP	201851	201851
SEAR	YR	NH	FLU_STH_ASIA	NPL	Nepal	2021-07-12	2021	28	2021-07-11	2021	28	NONSENTINEL	182	182	0	0	8							8			2			0	2	10	171													NP	202128	202128
SEAR	YR	NH	FLU_STH_ASIA	NPL	Nepal	2020-11-02	2020	45	2020-11-01	2020	45	NONSENTINEL	16	16	0		0	0	0					0						0	0		16													NP	202045	202045
SEAR	YR	NH	FLU_STH_ASIA	NPL	Nepal	2022-01-03	2022	1	2022-01-02	2022	1	SENTINEL	42	42	0		0							0			0			0	0		42													NP	202201	202201
SEAR	YR	NH	FLU_STH_ASIA	NPL	Nepal	2019-06-03	2019	23	2019-06-02	2019	23	NOTDEFINED	57	57	2		0	0						2			0		0	1	1	3	54													NP	201923	201923
SEAR	YR	NH	FLU_STH_ASIA	NPL	Nepal	2022-10-03	2022	40	2022-10-02	2022	40	NONSENTINEL	67	67	0		0										0			0	0		67													NP	202240	202240
SEAR	YR	NH	FLU_STH_ASIA	NPL	Nepal	2020-12-14	2020	51	2020-12-13	2020	51	NONSENTINEL	28	28	0		0	0	0					0						0	0		28													NP	202051	202051
SEAR	YR	NH	FLU_STH_ASIA	NPL	Nepal	2019-04-29	2019	18	2019-04-28	2019	18	NOTDEFINED	61	61	2		0	0						2			0		0	4	4	6	55													NP	201918	201918
SEAR	YR	NH	FLU_STH_ASIA	NPL	Nepal	2020-01-20	2020	4	2020-01-19	2020	4	SENTINEL	41	41	19		1							20						0	0	20	21													NP	202004	202004
SEAR	YR	NH	FLU_STH_ASIA	NPL	Nepal	2021-09-13	2021	37	2021-09-12	2021	37	NONSENTINEL	112	112	0	0	0							0			22			0	22	22	90													NP	202137	202137
SEAR	YR	NH	FLU_STH_ASIA	NPL	Nepal	2020-09-28	2020	40	2020-09-27	2020	40	NONSENTINEL	14	14	0		0	0	0					0						0	0		14													NP	202040	202040
SEAR	YR	NH	FLU_STH_ASIA	NPL	Nepal	2018-12-10	2018	50	2018-12-09	2018	50	NOTDEFINED	21	39	9									9								9	12	3												NP	201850	201850
SEAR	YR	NH	FLU_STH_ASIA	NPL	Nepal	2022-01-24	2022	4	2022-01-23	2022	4	NONSENTINEL	92	92	0		0							0			0			0	0		92													NP	202204	202204
SEAR	YR	NH	FLU_STH_ASIA	NPL	Nepal	2019-11-04	2019	45	2019-11-03	2019	45	NOTDEFINED	42	58	1		2	0						3			0		0	1	1	4	38													NP	201945	201945
SEAR	YR	NH	FLU_STH_ASIA	NPL	Nepal	2020-07-20	2020	30	2020-07-19	2020	30	SENTINEL	2	2	0		0							0						0	0		2													NP	202030	202030
SEAR	YR	NH	FLU_STH_ASIA	NPL	Nepal	2020-07-27	2020	31	2020-07-26	2020	31	NONSENTINEL	2	2	0		0	0	0					0						0	0		2													NP	202031	202031
SEAR	YR	NH	FLU_STH_ASIA	NPL	Nepal	2018-09-10	2018	37	2018-09-09	2018	37	NOTDEFINED	84	84	1		19							20					2	1	3	23	61	4												NP	201837	201837
SEAR	YR	NH	FLU_STH_ASIA	NPL	Nepal	2022-04-04	2022	14	2022-04-03	2022	14	SENTINEL	30	30	0		0							0			0			0	0		30													NP	202214	202214
SEAR	YR	NH	FLU_STH_ASIA	NPL	Nepal	2021-11-22	2021	47	2021-11-21	2021	47	NONSENTINEL	94	94	0	0	0							0			0			0	0		94													NP	202147	202147
SEAR	YR	NH	FLU_STH_ASIA	NPL	Nepal	2019-12-30	2020	1	2019-12-29	2020	1	SENTINEL	17	17	1		0							1						2	2	3	14													NP	202001	202001
SEAR	YR	NH	FLU_STH_ASIA	NPL	Nepal	2020-08-24	2020	35	2020-08-23	2020	35	SENTINEL	1	1	0		0							0						0	0		1													NP	202035	202035
SEAR	YR	NH	FLU_STH_ASIA	NPL	Nepal	2020-11-02	2020	45	2020-11-01	2020	45	SENTINEL	23	23	0		0							0						0	0		23													NP	202045	202045
SEAR	YR	NH	FLU_STH_ASIA	NPL	Nepal	2020-05-18	2020	21	2020-05-17	2020	21	NONSENTINEL	15	15	0		0	0	0					0						0	0		15													NP	202021	202021
SEAR	YR	NH	FLU_STH_ASIA	NPL	Nepal	2021-03-22	2021	12	2021-03-21	2021	12	NONSENTINEL	27	27	0	0	14							14			0			0	0	14	13													NP	202112	202112
SEAR	YR	NH	FLU_STH_ASIA	NPL	Nepal	2020-12-21	2020	52	2020-12-20	2020	52	SENTINEL	34	34	0		0							0						0	0		34													NP	202052	202052
SEAR	YR	NH	FLU_STH_ASIA	NPL	Nepal	2019-10-14	2019	42	2019-10-13	2019	42	NOTDEFINED	94	108	0		17	0						17			0		0	19	19	36	58													NP	201942	201942
SEAR	YR	NH	FLU_STH_ASIA	NPL	Nepal	2018-03-26	2018	13	2018-03-25	2018	13	NOTDEFINED	83	83	4		9							13			1		4	3	8	21	62	3												NP	201813	201813
SEAR	YR	NH	FLU_STH_ASIA	NPL	Nepal	2020-06-08	2020	24	2020-06-07	2020	24	SENTINEL	3	3	0		0							0						0	0		3													NP	202024	202024
SEAR	YR	NH	FLU_STH_ASIA	NPL	Nepal	2021-08-09	2021	32	2021-08-08	2021	32	NONSENTINEL	228	228	0	0	68							68			31			0	31	99	129													NP	202132	202132
SEAR	YR	NH	FLU_STH_ASIA	NPL	Nepal	2022-11-28	2022	48	2022-11-27	2022	48	NONSENTINEL	53	53	1		0							1			0			0	0	1	52													NP	202248	202248
SEAR	YR	NH	FLU_STH_ASIA	NPL	Nepal	2019-11-18	2019	47	2019-11-17	2019	47	NOTDEFINED	55	75	0		2	0						2			0		0	2	2	4	51													NP	201947	201947
SEAR	YR	NH	FLU_STH_ASIA	NPL	Nepal	2022-08-08	2022	32	2022-08-07	2022	32	NONSENTINEL	86	86	2		0							2			0			0	0	2	84													NP	202232	202232
SEAR	YR	NH	FLU_STH_ASIA	NPL	Nepal	2020-07-20	2020	30	2020-07-19	2020	30	NONSENTINEL	2	2	0		0	0	0					0						0	0		2													NP	202030	202030
SEAR	YR	NH	FLU_STH_ASIA	NPL	Nepal	2020-02-24	2020	9	2020-02-23	2020	9	SENTINEL	103	103	32		13							45						1	1	46	57													NP	202009	202009
SEAR	YR	NH	FLU_STH_ASIA	NPL	Nepal	2020-09-28	2020	40	2020-09-27	2020	40	SENTINEL	33	33	0		0							0						1	1	1	32													NP	202040	202040
SEAR	YR	NH	FLU_STH_ASIA	NPL	Nepal	2022-07-25	2022	30	2022-07-24	2022	30	NONSENTINEL	82	82	6		0							6			0			0	0	6	76													NP	202230	202230
SEAR	YR	NH	FLU_STH_ASIA	NPL	Nepal	2022-02-28	2022	9	2022-02-27	2022	9	SENTINEL	21	21	0		0							0			0			0	0		21													NP	202209	202209
SEAR	YR	NH	FLU_STH_ASIA	NPL	Nepal	2022-08-15	2022	33	2022-08-14	2022	33	NONSENTINEL	107	107	4		1							5			0			0	0	5	102													NP	202233	202233
SEAR	YR	NH	FLU_STH_ASIA	NPL	Nepal	2022-10-31	2022	44	2022-10-30	2022	44	SENTINEL	125	125	2		4							6			0			1	1	7	118													NP	202244	202244
SEAR	YR	NH	FLU_STH_ASIA	NPL	Nepal	2021-02-22	2021	8	2021-02-21	2021	8	NONSENTINEL	11	11	0	0	0							0			0			0	0		11													NP	202108	202108
SEAR	YR	NH	FLU_STH_ASIA	NPL	Nepal	2018-10-22	2018	43	2018-10-21	2018	43	NOTDEFINED	37	37	1		3							4								4	33	3												NP	201843	201843
SEAR	YR	NH	FLU_STH_ASIA	NPL	Nepal	2020-04-13	2020	16	2020-04-12	2020	16	SENTINEL	2	2	0		0							0						0	0		2													NP	202016	202016
SEAR	YR	NH	FLU_STH_ASIA	NPL	Nepal	2022-02-28	2022	9	2022-02-27	2022	9	NONSENTINEL	97	97	0		0							0			0			0	0		97													NP	202209	202209
SEAR	YR	NH	FLU_STH_ASIA	NPL	Nepal	2019-11-25	2019	48	2019-11-24	2019	48	NOTDEFINED	42	59	1		0	0						1			0		0	0	0	1	41													NP	201948	201948
SEAR	YR	NH	FLU_STH_ASIA	NPL	Nepal	2018-01-08	2018	2	2018-01-07	2018	2	NOTDEFINED	95	95	2		16							18					31	6	37	55	40	4												NP	201802	201802
SEAR	YR	NH	FLU_STH_ASIA	NPL	Nepal	2022-05-02	2022	18	2022-05-01	2022	18	SENTINEL	20	20	0		0							0			0			0	0		20													NP	202218	202218
SEAR	YR	NH	FLU_STH_ASIA	NPL	Nepal	2021-10-18	2021	42	2021-10-17	2021	42	SENTINEL	47	47	0	0	0							0			0			8	8	8	39													NP	202142	202142
SEAR	YR	NH	FLU_STH_ASIA	NPL	Nepal	2020-06-29	2020	27	2020-06-28	2020	27	NONSENTINEL	1	1	0		0	0	0					0						0	0		1													NP	202027	202027
SEAR	YR	NH	FLU_STH_ASIA	NPL	Nepal	2018-12-24	2018	52	2018-12-23	2018	52	NOTDEFINED	1	18	1									1								1		3												NP	201852	201852
SEAR	YR	NH	FLU_STH_ASIA	NPL	Nepal	2020-03-30	2020	14	2020-03-29	2020	14	SENTINEL	52	52	0		0							0						0	0		52													NP	202014	202014
SEAR	YR	NH	FLU_STH_ASIA	NPL	Nepal	2020-11-09	2020	46	2020-11-08	2020	46	NONSENTINEL	13	13	0		0	0	0					0						0	0		13													NP	202046	202046
SEAR	YR	NH	FLU_STH_ASIA	NPL	Nepal	2021-07-05	2021	27	2021-07-04	2021	27	NONSENTINEL	157	157	0	0	6							6			0			0	0	6	151													NP	202127	202127
SEAR	YR	NH	FLU_STH_ASIA	NPL	Nepal	2021-01-25	2021	4	2021-01-24	2021	4	NONSENTINEL	2	2	0	0	0							0			0			0	0		2													NP	202104	202104
SEAR	YR	NH	FLU_STH_ASIA	NPL	Nepal	2022-04-11	2022	15	2022-04-10	2022	15	NONSENTINEL	94	94	0		0							0			0			0	0		94													NP	202215	202215
SEAR	YR	NH	FLU_STH_ASIA	NPL	Nepal	2022-09-05	2022	36	2022-09-04	2022	36	SENTINEL	172	172	34		28							62			0			0	0	62	110													NP	202236	202236
SEAR	YR	NH	FLU_STH_ASIA	NPL	Nepal	2020-12-28	2020	53	2020-12-27	2020	53	SENTINEL	42	42	0		2							2						0	0	2	40													NP	202053	202053
SEAR	YR	NH	FLU_STH_ASIA	NPL	Nepal	2022-11-14	2022	46	2022-11-13	2022	46	SENTINEL	87	87	1		0							1			0			1	1	2	85													NP	202246	202246
SEAR	YR	NH	FLU_STH_ASIA	NPL	Nepal	2020-01-27	2020	5	2020-01-26	2020	5	NONSENTINEL	33	33	11		1	0	0					12						0	0	12	21													NP	202005	202005
SEAR	YR	NH	FLU_STH_ASIA	NPL	Nepal	2019-06-17	2019	25	2019-06-16	2019	25	NOTDEFINED	34	34	0		0	0						0			0		0	3	3	3	31													NP	201925	201925
SEAR	YR	NH	FLU_STH_ASIA	NPL	Nepal	2021-01-04	2021	1	2021-01-03	2021	1	NONSENTINEL	20	20	0	0	0							0			0			0	0		20													NP	202101	202101
SEAR	YR	NH	FLU_STH_ASIA	NPL	Nepal	2019-03-04	2019	10	2019-03-03	2019	10	NOTDEFINED	122	123	38		2	0						40			12		0	15	27	67	55	4												NP	201910	201910
SEAR	YR	NH	FLU_STH_ASIA	NPL	Nepal	2022-06-13	2022	24	2022-06-12	2022	24	SENTINEL	37	37	0		2							2			0			0	0	2	35													NP	202224	202224
SEAR	YR	NH	FLU_STH_ASIA	NPL	Nepal	2021-05-03	2021	18	2021-05-02	2021	18	NONSENTINEL	88	88	0	0	0							0			0			0	0		88													NP	202118	202118
SEAR	YR	NH	FLU_STH_ASIA	NPL	Nepal	2020-01-13	2020	3	2020-01-12	2020	3	SENTINEL	32	32	7		2							9						1	1	10	22													NP	202003	202003
SEAR	YR	NH	FLU_STH_ASIA	NPL	Nepal	2018-07-30	2018	31	2018-07-29	2018	31	NOTDEFINED	55	55			4							4						1	1	5	50	3												NP	201831	201831
SEAR	YR	NH	FLU_STH_ASIA	NPL	Nepal	2020-08-31	2020	36	2020-08-30	2020	36	NONSENTINEL	1	1	0		0	0	0					0						0	0		1													NP	202036	202036
SEAR	YR	NH	FLU_STH_ASIA	NPL	Nepal	2018-04-23	2018	17	2018-04-22	2018	17	NOTDEFINED	32	32	1		1							2					1	0	1	3	29	3												NP	201817	201817
SEAR	YR	NH	FLU_STH_ASIA	NPL	Nepal	2021-02-08	2021	6	2021-02-07	2021	6	NONSENTINEL	20	20	0	0	0							0			0			0	0		20													NP	202106	202106
SEAR	YR	NH	FLU_STH_ASIA	NPL	Nepal	2021-08-16	2021	33	2021-08-15	2021	33	NONSENTINEL	98	98	0	0	10							10			5			0	5	15	83													NP	202133	202133
SEAR	YR	NH	FLU_STH_ASIA	NPL	Nepal	2018-03-12	2018	11	2018-03-11	2018	11	NOTDEFINED	88	88	1		12							13			1		8	6	15	28	60	3												NP	201811	201811
SEAR	YR	NH	FLU_STH_ASIA	NPL	Nepal	2021-11-29	2021	48	2021-11-28	2021	48	SENTINEL	36	36	0	0	1							1			0			1	1	2	34													NP	202148	202148
SEAR	YR	NH	FLU_STH_ASIA	NPL	Nepal	2019-07-08	2019	28	2019-07-07	2019	28	NOTDEFINED	26	26	0		1	0						1			0		0	5	5	6	20													NP	201928	201928
SEAR	YR	NH	FLU_STH_ASIA	NPL	Nepal	2019-02-11	2019	7	2019-02-10	2019	7	NOTDEFINED	225	225	102		6	0						108			3		3	20	26	134	91	4												NP	201907	201907
SEAR	YR	NH	FLU_STH_ASIA	NPL	Nepal	2022-01-03	2022	1	2022-01-02	2022	1	NONSENTINEL	99	99	0		0							0			1			0	1	1	98													NP	202201	202201
SEAR	YR	NH	FLU_STH_ASIA	NPL	Nepal	2021-05-03	2021	18	2021-05-02	2021	18	SENTINEL	20	20	0	0	0							0			0			0	0		20													NP	202118	202118
SEAR	YR	NH	FLU_STH_ASIA	NPL	Nepal	2020-07-06	2020	28	2020-07-05	2020	28	NONSENTINEL	3	3	0		0	0	0					0						0	0		3													NP	202028	202028
SEAR	YR	NH	FLU_STH_ASIA	NPL	Nepal	2022-12-19	2022	51	2022-12-18	2022	51	NONSENTINEL	42	42	1		1							2			0			0	0	2	40													NP	202251	202251
SEAR	YR	NH	FLU_STH_ASIA	NPL	Nepal	2021-04-26	2021	17	2021-04-25	2021	17	NONSENTINEL	133	133	0	0	2							2			0			0	0	2	131													NP	202117	202117
SEAR	YR	NH	FLU_STH_ASIA	NPL	Nepal	2020-10-19	2020	43	2020-10-18	2020	43	SENTINEL	15	15	0		0							0						0	0		15													NP	202043	202043
SEAR	YR	NH	FLU_STH_ASIA	NPL	Nepal	2021-05-24	2021	21	2021-05-23	2021	21	NONSENTINEL	36	36	0	0	0							0			0			0	0		36													NP	202121	202121
SEAR	YR	NH	FLU_STH_ASIA	NPL	Nepal	2021-04-26	2021	17	2021-04-25	2021	17	SENTINEL	35	35	0	0	0							0			0			0	0		35													NP	202117	202117
SEAR	YR	NH	FLU_STH_ASIA	NPL	Nepal	2022-09-19	2022	38	2022-09-18	2022	38	NONSENTINEL	102	102	2		3							5			0			0	0	5	97													NP	202238	202238
SEAR	YR	NH	FLU_STH_ASIA	NPL	Nepal	2020-10-05	2020	41	2020-10-04	2020	41	NONSENTINEL	8	8	0		0	0	0					0						0	0		8													NP	202041	202041
SEAR	YR	NH	FLU_STH_ASIA	NPL	Nepal	2021-09-20	2021	38	2021-09-19	2021	38	NONSENTINEL	107	107	0	0	4							4			19			0	19	23	84													NP	202138	202138
SEAR	YR	NH	FLU_STH_ASIA	NPL	Nepal	2022-10-24	2022	43	2022-10-23	2022	43	NONSENTINEL	50	50	0		0										0			0	0		50													NP	202243	202243
SEAR	YR	NH	FLU_STH_ASIA	NPL	Nepal	2022-06-27	2022	26	2022-06-26	2022	26	SENTINEL	71	71	5		4							9			0			0	0	9	62													NP	202226	202226
SEAR	YR	NH	FLU_STH_ASIA	NPL	Nepal	2020-09-07	2020	37	2020-09-06	2020	37	NONSENTINEL	30	30	0		0	0	0					0						0	0		30													NP	202037	202037
SEAR	YR	NH	FLU_STH_ASIA	NPL	Nepal	2020-07-13	2020	29	2020-07-12	2020	29	NONSENTINEL	2	2	0		0	0	0					0						0	0		2													NP	202029	202029
SEAR	YR	NH	FLU_STH_ASIA	NPL	Nepal	2019-04-22	2019	17	2019-04-21	2019	17	NOTDEFINED	50	50	0		0	0						0			0		0	8	8	8	42													NP	201917	201917
SEAR	YR	NH	FLU_STH_ASIA	NPL	Nepal	2022-04-04	2022	14	2022-04-03	2022	14	NONSENTINEL	53	53	0		0							0			0			0	0		53													NP	202214	202214
SEAR	YR	NH	FLU_STH_ASIA	NPL	Nepal	2018-11-19	2018	47	2018-11-18	2018	47	NOTDEFINED	28	30	1		2							3								3	25	3												NP	201847	201847
SEAR	YR	NH	FLU_STH_ASIA	NPL	Nepal	2021-09-06	2021	36	2021-09-05	2021	36	NONSENTINEL	117	117	0	0	14							14			21			0	21	35	82													NP	202136	202136
SEAR	YR	NH	FLU_STH_ASIA	NPL	Nepal	2021-01-04	2021	1	2021-01-03	2021	1	SENTINEL	56	56	0	0	0							0			0			0	0		56													NP	202101	202101
SEAR	YR	NH	FLU_STH_ASIA	NPL	Nepal	2021-11-15	2021	46	2021-11-14	2021	46	NONSENTINEL	136	136	0	0	1							1			12			0	12	13	123													NP	202146	202146
SEAR	YR	NH	FLU_STH_ASIA	NPL	Nepal	2022-04-18	2022	16	2022-04-17	2022	16	SENTINEL	21	21	0		0							0			0			0	0		21													NP	202216	202216
SEAR	YR	NH	FLU_STH_ASIA	NPL	Nepal	2018-09-03	2018	36	2018-09-02	2018	36	NOTDEFINED	115	115	1		30							31						6	6	37	78	4												NP	201836	201836
SEAR	YR	NH	FLU_STH_ASIA	NPL	Nepal	2018-02-19	2018	8	2018-02-18	2018	8	NOTDEFINED	103	103	6		25							31					6	15	21	52	51	4												NP	201808	201808
SEAR	YR	NH	FLU_STH_ASIA	NPL	Nepal	2022-07-04	2022	27	2022-07-03	2022	27	NONSENTINEL	111	111	0		0										0			0	0		111													NP	202227	202227
SEAR	YR	NH	FLU_STH_ASIA	NPL	Nepal	2022-01-17	2022	3	2022-01-16	2022	3	SENTINEL	69	69	0		0							0			0			1	1	1	68													NP	202203	202203
SEAR	YR	NH	FLU_STH_ASIA	NPL	Nepal	2020-05-25	2020	22	2020-05-24	2020	22	NONSENTINEL	4	4	0		0	0	0					0						0	0		4													NP	202022	202022
SEAR	YR	NH	FLU_STH_ASIA	NPL	Nepal	2022-09-12	2022	37	2022-09-11	2022	37	NONSENTINEL	98	98	2		0							2			0			0	0	2	96													NP	202237	202237
SEAR	YR	NH	FLU_STH_ASIA	NPL	Nepal	2021-03-29	2021	13	2021-03-28	2021	13	SENTINEL	58	58	0	0	2							2			0			0	0	2	56													NP	202113	202113
SEAR	YR	NH	FLU_STH_ASIA	NPL	Nepal	2021-08-16	2021	33	2021-08-15	2021	33	SENTINEL	114	114	0	0	50							50			0			14	14	64	49													NP	202133	202133
SEAR	YR	NH	FLU_STH_ASIA	NPL	Nepal	2018-01-15	2018	3	2018-01-14	2018	3	NOTDEFINED	101	101	1		29							30			2		26	4	32	62	38	4												NP	201803	201803
SEAR	YR	NH	FLU_STH_ASIA	NPL	Nepal	2021-02-08	2021	6	2021-02-07	2021	6	SENTINEL	35	35	0	0	0							0			0			0	0		35													NP	202106	202106
SEAR	YR	NH	FLU_STH_ASIA	NPL	Nepal	2021-11-22	2021	47	2021-11-21	2021	47	SENTINEL	46	46	0	0	1							1			0			5	5	6	40													NP	202147	202147
SEAR	YR	NH	FLU_STH_ASIA	NPL	Nepal	2019-07-01	2019	27	2019-06-30	2019	27	NOTDEFINED	36	36	1		1	0						2			0		0	2	2	4	32													NP	201927	201927
SEAR	YR	NH	FLU_STH_ASIA	NPL	Nepal	2022-09-19	2022	38	2022-09-18	2022	38	SENTINEL	169	169	21		42							63			0			0	0	63	106													NP	202238	202238
SEAR	YR	NH	FLU_STH_ASIA	NPL	Nepal	2018-04-30	2018	18	2018-04-29	2018	18	NOTDEFINED	28	28	0		0							0						0	0		28	2												NP	201818	201818
SEAR	YR	NH	FLU_STH_ASIA	NPL	Nepal	2021-08-02	2021	31	2021-08-01	2021	31	NONSENTINEL	214	214	0	0	59							59			5			0	5	64	150													NP	202131	202131
SEAR	YR	NH	FLU_STH_ASIA	NPL	Nepal	2018-10-15	2018	42	2018-10-14	2018	42	NOTDEFINED	10	10			1							1						1	1	2	8	3												NP	201842	201842
SEAR	YR	NH	FLU_STH_ASIA	NPL	Nepal	2020-01-27	2020	5	2020-01-26	2020	5	SENTINEL	83	83	42		0							42						3	3	45	38													NP	202005	202005
SEAR	YR	NH	FLU_STH_ASIA	NPL	Nepal	2022-02-21	2022	8	2022-02-20	2022	8	NONSENTINEL	95	95	0		0							0			0			0	0		95													NP	202208	202208
SEAR	YR	NH	FLU_STH_ASIA	NPL	Nepal	2019-09-23	2019	39	2019-09-22	2019	39	NOTDEFINED	158	158	0		47	0		5				52			0		0	39	39	91	67													NP	201939	201939
SEAR	YR	NH	FLU_STH_ASIA	NPL	Nepal	2020-05-11	2020	20	2020-05-10	2020	20	NONSENTINEL	16	16	0		0	0	0					0						0	0		16													NP	202020	202020
SEAR	YR	NH	FLU_STH_ASIA	NPL	Nepal	2022-05-02	2022	18	2022-05-01	2022	18	NONSENTINEL	91	91	0		0							0			0			0	0		91													NP	202218	202218
SEAR	YR	NH	FLU_STH_ASIA	NPL	Nepal	2021-08-23	2021	34	2021-08-22	2021	34	SENTINEL	54	54	0	0	18							18			0			9	9	27	27													NP	202134	202134
SEAR	YR	NH	FLU_STH_ASIA	NPL	Nepal	2022-01-31	2022	5	2022-01-30	2022	5	SENTINEL	18	18	0		0							0			0			0	0		18													NP	202205	202205
SEAR	YR	NH	FLU_STH_ASIA	NPL	Nepal	2021-01-18	2021	3	2021-01-17	2021	3	NONSENTINEL	27	27	0	0	0							0			0			0	0		27													NP	202103	202103
SEAR	YR	NH	FLU_STH_ASIA	NPL	Nepal	2018-06-25	2018	26	2018-06-24	2018	26	NOTDEFINED	40	40																			40	2												NP	201826	201826
SEAR	YR	NH	FLU_STH_ASIA	NPL	Nepal	2022-07-18	2022	29	2022-07-17	2022	29	NONSENTINEL	122	122	8		2							10			0			0	0	10	112													NP	202229	202229
SEAR	YR	NH	FLU_STH_ASIA	NPL	Nepal	2022-05-16	2022	20	2022-05-15	2022	20	NONSENTINEL	77	77	0		0							0			0			0	0		77													NP	202220	202220
SEAR	YR	NH	FLU_STH_ASIA	NPL	Nepal	2019-12-09	2019	50	2019-12-08	2019	50	NOTDEFINED	26	41	0		0	0						0			0		0	0	0		26													NP	201950	201950
SEAR	YR	NH	FLU_STH_ASIA	NPL	Nepal	2022-12-26	2022	52	2022-12-25	2022	52	SENTINEL	109	109	0		2							2			0			0	0	2	107								4					NP	202252	202252
SEAR	YR	NH	FLU_STH_ASIA	NPL	Nepal	2020-08-10	2020	33	2020-08-09	2020	33	SENTINEL	16	16	0		0							0						0	0		16													NP	202033	202033
SEAR	YR	NH	FLU_STH_ASIA	NPL	Nepal	2022-07-04	2022	27	2022-07-03	2022	27	SENTINEL	86	86	7		18							25			0			0	0	25	61													NP	202227	202227
SEAR	YR	NH	FLU_STH_ASIA	NPL	Nepal	2020-09-14	2020	38	2020-09-13	2020	38	NONSENTINEL	12	12	0		0	0	0					0						0	0		12													NP	202038	202038
SEAR	YR	NH	FLU_STH_ASIA	NPL	Nepal	2022-06-13	2022	24	2022-06-12	2022	24	NONSENTINEL	109	109	2		0							2			0			0	0	2	107													NP	202224	202224
SEAR	YR	NH	FLU_STH_ASIA	NPL	Nepal	2021-06-07	2021	23	2021-06-06	2021	23	SENTINEL	8	8	0	0	0							0			0			0	0		8													NP	202123	202123
SEAR	YR	NH	FLU_STH_ASIA	NPL	Nepal	2020-12-07	2020	50	2020-12-06	2020	50	SENTINEL	46	46	0		0							0						0	0		46													NP	202050	202050
SEAR	YR	NH	FLU_STH_ASIA	NPL	Nepal	2022-11-21	2022	47	2022-11-20	2022	47	NONSENTINEL	44	44	0		0										0			0	0		44													NP	202247	202247
SEAR	YR	NH	FLU_STH_ASIA	NPL	Nepal	2021-04-05	2021	14	2021-04-04	2021	14	SENTINEL	52	52	0	0	1							1			0			0	0	1	51													NP	202114	202114
SEAR	YR	NH	FLU_STH_ASIA	NPL	Nepal	2022-09-26	2022	39	2022-09-25	2022	39	SENTINEL	97	97	8		13							21			0			0	0	21	76													NP	202239	202239
SEAR	YR	NH	FLU_STH_ASIA	NPL	Nepal	2022-06-06	2022	23	2022-06-05	2022	23	SENTINEL	32	32	4		0							4			0			0	0	4	28													NP	202223	202223
SEAR	YR	NH	FLU_STH_ASIA	NPL	Nepal	2018-02-12	2018	7	2018-02-11	2018	7	NOTDEFINED	65	65	2		21							23					5	8	13	36	29	4												NP	201807	201807
SEAR	YR	NH	FLU_STH_ASIA	NPL	Nepal	2021-02-01	2021	5	2021-01-31	2021	5	SENTINEL	63	63	0	0	0							0			0			0	0		63													NP	202105	202105
SEAR	YR	NH	FLU_STH_ASIA	NPL	Nepal	2021-04-19	2021	16	2021-04-18	2021	16	NONSENTINEL	83	83	0	0	0							0			0			0	0		83													NP	202116	202116
SEAR	YR	NH	FLU_STH_ASIA	NPL	Nepal	2019-09-02	2019	36	2019-09-01	2019	36	NOTDEFINED	197	197	0		60	0						60			0		0	54	54	114	82													NP	201936	201936
SEAR	YR	NH	FLU_STH_ASIA	NPL	Nepal	2021-12-20	2021	51	2021-12-19	2021	51	NONSENTINEL	72	72	0	0	0							0			0			0	0		72													NP	202151	202151
SEAR	YR	NH	FLU_STH_ASIA	NPL	Nepal	2020-11-16	2020	47	2020-11-15	2020	47	NONSENTINEL	21	21	0		0	0	0					0						0	0		21													NP	202047	202047
SEAR	YR	NH	FLU_STH_ASIA	NPL	Nepal	2019-07-22	2019	30	2019-07-21	2019	30	NOTDEFINED	60	60	0		3	0						3			0		0	13	13	16	44													NP	201930	201930
SEAR	YR	NH	FLU_STH_ASIA	NPL	Nepal	2020-08-03	2020	32	2020-08-02	2020	32	NONSENTINEL	5	5	0		0	0	0					0						0	0		5													NP	202032	202032
SEAR	YR	NH	FLU_STH_ASIA	NPL	Nepal	2019-12-16	2019	51	2019-12-15	2019	51	NOTDEFINED	21	30	0		0	0						0			0		0	1	1	1	20													NP	201951	201951
SEAR	YR	NH	FLU_STH_ASIA	NPL	Nepal	2022-10-24	2022	43	2022-10-23	2022	43	SENTINEL	38	38	1		2							3			0			0	0	3	35													NP	202243	202243
SEAR	YR	NH	FLU_STH_ASIA	NPL	Nepal	2022-08-22	2022	34	2022-08-21	2022	34	SENTINEL	129	129	25		20							45			0			0	0	45	84													NP	202234	202234
SEAR	YR	NH	FLU_STH_ASIA	NPL	Nepal	2018-07-02	2018	27	2018-07-01	2018	27	NOTDEFINED	37	37			1							1						1	1	2	35	3												NP	201827	201827
SEAR	YR	NH	FLU_STH_ASIA	NPL	Nepal	2021-10-25	2021	43	2021-10-24	2021	43	SENTINEL	46	46	0	0	2							2			0			11	11	13	33													NP	202143	202143
SEAR	YR	NH	FLU_STH_ASIA	NPL	Nepal	2020-10-26	2020	44	2020-10-25	2020	44	NONSENTINEL	10	10	0		0	0	0					0						0	0		10													NP	202044	202044
SEAR	YR	NH	FLU_STH_ASIA	NPL	Nepal	2020-08-17	2020	34	2020-08-16	2020	34	NONSENTINEL	7	7	0		0	0	0					0						0	0		7													NP	202034	202034
SEAR	YR	NH	FLU_STH_ASIA	NPL	Nepal	2019-12-30	2020	1	2019-12-29	2020	1	NONSENTINEL	22	22	1		0	0	0					1						1	1	2	20													NP	202001	202001
SEAR	YR	NH	FLU_STH_ASIA	NPL	Nepal	2022-12-19	2022	51	2022-12-18	2022	51	SENTINEL	97	97	0		1							1			0			0	0	1	96								1					NP	202251	202251
SEAR	YR	NH	FLU_STH_ASIA	NPL	Nepal	2019-01-14	2019	3	2019-01-13	2019	3	NOTDEFINED	263	263	149		6	0						155			0		4	17	21	176	87	4												NP	201903	201903
SEAR	YR	NH	FLU_STH_ASIA	NPL	Nepal	2020-03-02	2020	10	2020-03-01	2020	10	SENTINEL	139	139	38		29							67						1	1	68	71													NP	202010	202010
SEAR	YR	NH	FLU_STH_ASIA	NPL	Nepal	2020-06-15	2020	25	2020-06-14	2020	25	NONSENTINEL	0	0	0		0	0	0					0						0	0		0													NP	202025	202025
SEAR	YR	NH	FLU_STH_ASIA	NPL	Nepal	2018-03-19	2018	12	2018-03-18	2018	12	NOTDEFINED	70	70	2		9							11			1		6	3	10	21	49	3												NP	201812	201812
SEAR	YR	NH	FLU_STH_ASIA	NPL	Nepal	2019-05-27	2019	22	2019-05-26	2019	22	NOTDEFINED	45	45	0		0	0						0			0		0	0	0		45													NP	201922	201922
SEAR	YR	NH	FLU_STH_ASIA	NPL	Nepal	2020-05-25	2020	22	2020-05-24	2020	22	SENTINEL	3	3	0		0							0						0	0		3													NP	202022	202022
SEAR	YR	NH	FLU_STH_ASIA	NPL	Nepal	2022-01-17	2022	3	2022-01-16	2022	3	NONSENTINEL	103	103	0		0							0			0			0	0		103													NP	202203	202203
SEAR	YR	NH	FLU_STH_ASIA	NPL	Nepal	2022-06-06	2022	23	2022-06-05	2022	23	NONSENTINEL	118	118	2		0							2			0			0	0	2	116													NP	202223	202223
SEAR	YR	NH	FLU_STH_ASIA	NPL	Nepal	2018-11-26	2018	48	2018-11-25	2018	48	NOTDEFINED	15	36	3		1							4								4	11	3												NP	201848	201848
SEAR	YR	NH	FLU_STH_ASIA	NPL	Nepal	2020-03-30	2020	14	2020-03-29	2020	14	NONSENTINEL	30	30	0		1	0	0					1						0	0	1	29													NP	202014	202014
SEAR	YR	NH	FLU_STH_ASIA	NPL	Nepal	2021-01-11	2021	2	2021-01-10	2021	2	SENTINEL	64	64	0	0	0							0			0			0	0		64													NP	202102	202102
SEAR	YR	NH	FLU_STH_ASIA	NPL	Nepal	2022-06-27	2022	26	2022-06-26	2022	26	NONSENTINEL	83	83	0		0										0			0	0		83													NP	202226	202226
SEAR	YR	NH	FLU_STH_ASIA	NPL	Nepal	2020-03-23	2020	13	2020-03-22	2020	13	NONSENTINEL	55	55	2		7	0	0					9						1	1	10	45													NP	202013	202013
SEAR	YR	NH	FLU_STH_ASIA	NPL	Nepal	2018-12-31	2019	1	2018-12-30	2019	1	NOTDEFINED	154	154	67		5	0						72			0		1	8	9	81	73	4												NP	201901	201901
SEAR	YR	NH	FLU_STH_ASIA	NPL	Nepal	2020-10-19	2020	43	2020-10-18	2020	43	NONSENTINEL	7	7	0		0	0	0					0						0	0		7													NP	202043	202043
SEAR	YR	NH	FLU_STH_ASIA	NPL	Nepal	2020-01-13	2020	3	2020-01-12	2020	3	NONSENTINEL	18	18	2		0	0	0					2						0	0	2	16													NP	202003	202003
SEAR	YR	NH	FLU_STH_ASIA	NPL	Nepal	2018-09-17	2018	38	2018-09-16	2018	38	NOTDEFINED	103	103	1		27							28						9	9	37	66	4												NP	201838	201838
SEAR	YR	NH	FLU_STH_ASIA	NPL	Nepal	2020-02-17	2020	8	2020-02-16	2020	8	NONSENTINEL	54	54	15		10	0	0					25						0	0	25	29													NP	202008	202008
SEAR	YR	NH	FLU_STH_ASIA	NPL	Nepal	2022-03-14	2022	11	2022-03-13	2022	11	NONSENTINEL	97	97	0		0							0			0			0	0		97													NP	202211	202211
SEAR	YR	NH	FLU_STH_ASIA	NPL	Nepal	2019-07-29	2019	31	2019-07-28	2019	31	NOTDEFINED	76	76	0		10	0						10			0		0	15	15	25	51													NP	201931	201931
SEAR	YR	NH	FLU_STH_ASIA	NPL	Nepal	2021-09-27	2021	39	2021-09-26	2021	39	SENTINEL	95	95	0	0	0							0			5			34	39	39	55													NP	202139	202139
SEAR	YR	NH	FLU_STH_ASIA	NPL	Nepal	2022-10-10	2022	41	2022-10-09	2022	41	NONSENTINEL	81	81	0		0										0			0	0		81													NP	202241	202241
SEAR	YR	NH	FLU_STH_ASIA	NPL	Nepal	2020-06-22	2020	26	2020-06-21	2020	26	SENTINEL	1	1	0		0							0						0	0		1													NP	202026	202026
SEAR	YR	NH	FLU_STH_ASIA	NPL	Nepal	2021-10-04	2021	40	2021-10-03	2021	40	NONSENTINEL	96	96	0	0	2							2			16			0	16	18	78													NP	202140	202140
SEAR	YR	NH	FLU_STH_ASIA	NPL	Nepal	2022-05-09	2022	19	2022-05-08	2022	19	SENTINEL	15	15	0		1							1			0			0	0	1	14													NP	202219	202219
SEAR	YR	NH	FLU_STH_ASIA	NPL	Nepal	2022-03-07	2022	10	2022-03-06	2022	10	NONSENTINEL	93	93	0		0							0			0			0	0		93													NP	202210	202210
SEAR	YR	NH	FLU_STH_ASIA	NPL	Nepal	2022-10-17	2022	42	2022-10-16	2022	42	SENTINEL	136	136	13		14							27			0			0	0	27	109													NP	202242	202242
SEAR	YR	NH	FLU_STH_ASIA	NPL	Nepal	2022-10-10	2022	41	2022-10-09	2022	41	SENTINEL	96	96	9		6							15			0			0	0	15	81													NP	202241	202241
SEAR	YR	NH	FLU_STH_ASIA	NPL	Nepal	2020-02-17	2020	8	2020-02-16	2020	8	SENTINEL	75	75	12		11							23						1	1	24	51													NP	202008	202008
SEAR	YR	NH	FLU_STH_ASIA	NPL	Nepal	2020-12-07	2020	50	2020-12-06	2020	50	NONSENTINEL	19	19	0		0	0	0					0						0	0		19													NP	202050	202050
SEAR	YR	NH	FLU_STH_ASIA	NPL	Nepal	2020-09-14	2020	38	2020-09-13	2020	38	SENTINEL	7	7	0		0							0						0	0		7													NP	202038	202038
SEAR	YR	NH	FLU_STH_ASIA	NPL	Nepal	2021-02-15	2021	7	2021-02-14	2021	7	NONSENTINEL	9	9	0	0	0							0			0			0	0		9													NP	202107	202107
SEAR	YR	NH	FLU_STH_ASIA	NPL	Nepal	2018-06-04	2018	23	2018-06-03	2018	23	NOTDEFINED	45	45	0		1							1						1	1	2	43	3												NP	201823	201823
SEAR	YR	NH	FLU_STH_ASIA	NPL	Nepal	2022-11-21	2022	47	2022-11-20	2022	47	SENTINEL	117	117	1		1							2			0			0	0	2	115								1					NP	202247	202247
SEAR	YR	NH	FLU_STH_ASIA	NPL	Nepal	2022-06-20	2022	25	2022-06-19	2022	25	NONSENTINEL	129	129	0		0										0			0	0		129													NP	202225	202225
SEAR	YR	NH	FLU_STH_ASIA	NPL	Nepal	2020-06-15	2020	25	2020-06-14	2020	25	SENTINEL	9	9	0		0							0						0	0		9													NP	202025	202025
SEAR	YR	NH	FLU_STH_ASIA	NPL	Nepal	2018-07-09	2018	28	2018-07-08	2018	28	NOTDEFINED	61	61			2							2						2	2	4	57	3												NP	201828	201828
SEAR	YR	NH	FLU_STH_ASIA	NPL	Nepal	2022-05-23	2022	21	2022-05-22	2022	21	SENTINEL	26	26	0		0							0			0			0	0		26													NP	202221	202221
SEAR	YR	NH	FLU_STH_ASIA	NPL	Nepal	2019-01-21	2019	4	2019-01-20	2019	4	NOTDEFINED	425	425	209		3	0						212			3		3	22	28	240	185	4												NP	201904	201904
SEAR	YR	NH	FLU_STH_ASIA	NPL	Nepal	2020-04-06	2020	15	2020-04-05	2020	15	NONSENTINEL	3	3	0		0	0	0					0						0	0		3													NP	202015	202015
SEAR	YR	NH	FLU_STH_ASIA	NPL	Nepal	2021-03-08	2021	10	2021-03-07	2021	10	SENTINEL	15	15	0	0	0							0			0			0	0		15													NP	202110	202110
SEAR	YR	NH	FLU_STH_ASIA	NPL	Nepal	2020-04-13	2020	16	2020-04-12	2020	16	NONSENTINEL	5	5	0		0	0	0					0						0	0		5													NP	202016	202016
SEAR	YR	NH	FLU_STH_ASIA	NPL	Nepal	2018-11-12	2018	46	2018-11-11	2018	46	NOTDEFINED	40	43	5		1							6						1	1	7	33	3												NP	201846	201846
SEAR	YR	NH	FLU_STH_ASIA	NPL	Nepal	2021-06-28	2021	26	2021-06-27	2021	26	NONSENTINEL	186	186	0	0	1							1			0			0	0	1	185													NP	202126	202126
SEAR	YR	NH	FLU_STH_ASIA	NPL	Nepal	2018-08-06	2018	32	2018-08-05	2018	32	NOTDEFINED	64	64			10							10					2	9	11	21	43	4												NP	201832	201832
SEAR	YR	NH	FLU_STH_ASIA	NPL	Nepal	2022-09-26	2022	39	2022-09-25	2022	39	NONSENTINEL	91	91	0		0										0			0	0		91													NP	202239	202239
SEAR	YR	NH	FLU_STH_ASIA	NPL	Nepal	2019-04-15	2019	16	2019-04-14	2019	16	NOTDEFINED	72	72	5		0	0						5			0		0	7	7	12	60													NP	201916	201916
SEAR	YR	NH	FLU_STH_ASIA	NPL	Nepal	2022-02-21	2022	8	2022-02-20	2022	8	SENTINEL	21	21	0		0							0			0			0	0		21													NP	202208	202208
SEAR	YR	NH	FLU_STH_ASIA	NPL	Nepal	2021-05-10	2021	19	2021-05-09	2021	19	SENTINEL	7	7	0	0	1							1			0			0	0	1	6													NP	202119	202119
SEAR	YR	NH	FLU_STH_ASIA	NPL	Nepal	2020-02-03	2020	6	2020-02-02	2020	6	SENTINEL	121	121	49		9							58						4	4	62	59													NP	202006	202006
SEAR	YR	NH	FLU_STH_ASIA	NPL	Nepal	2020-10-12	2020	42	2020-10-11	2020	42	SENTINEL	13	13	0		0							0						0	0		13													NP	202042	202042
SEAR	YR	NH	FLU_STH_ASIA	NPL	Nepal	2020-08-17	2020	34	2020-08-16	2020	34	SENTINEL	13	13	0		0							0						0	0		13													NP	202034	202034
SEAR	YR	NH	FLU_STH_ASIA	NPL	Nepal	2019-09-09	2019	37	2019-09-08	2019	37	NOTDEFINED	178	182	2		42	0		1				45			0		0	58	58	103	75													NP	201937	201937
SEAR	YR	NH	FLU_STH_ASIA	NPL	Nepal	2022-04-18	2022	16	2022-04-17	2022	16	NONSENTINEL	69	69	0		0							0			0			0	0		69													NP	202216	202216
SEAR	YR	NH	FLU_STH_ASIA	NPL	Nepal	2019-02-18	2019	8	2019-02-17	2019	8	NOTDEFINED	265	266	86		6	0						92			4		3	20	27	119	146	4												NP	201908	201908
SEAR	YR	NH	FLU_STH_ASIA	NPL	Nepal	2020-08-03	2020	32	2020-08-02	2020	32	SENTINEL	11	11	0		0							0						0	0		11													NP	202032	202032
SEAR	YR	NH	FLU_STH_ASIA	NPL	Nepal	2019-03-11	2019	11	2019-03-10	2019	11	NOTDEFINED	131	131	24		0	0						24			9		4	12	25	49	82	3												NP	201911	201911
SEAR	YR	NH	FLU_STH_ASIA	NPL	Nepal	2019-03-18	2019	12	2019-03-17	2019	12	NOTDEFINED	114	114	15		1	0						16			7		0	11	18	34	80	3												NP	201912	201912
SEAR	YR	NH	FLU_STH_ASIA	NPL	Nepal	2022-09-05	2022	36	2022-09-04	2022	36	NONSENTINEL	106	106	4		3							7			0			0	0	7	99													NP	202236	202236
SEAR	YR	NH	FLU_STH_ASIA	NPL	Nepal	2021-12-20	2021	51	2021-12-19	2021	51	SENTINEL	26	26	0	0	0							0			0			1	1	1	25													NP	202151	202151
SEAR	YR	NH	FLU_STH_ASIA	NPL	Nepal	2019-03-25	2019	13	2019-03-24	2019	13	NOTDEFINED	153	153	10		2	1						13			13		0	16	29	42	111	3												NP	201913	201913
SEAR	YR	NH	FLU_STH_ASIA	NPL	Nepal	2021-01-25	2021	4	2021-01-24	2021	4	SENTINEL	53	53	0	0	0							0			0			0	0		53													NP	202104	202104
SEAR	YR	NH	FLU_STH_ASIA	NPL	Nepal	2020-07-27	2020	31	2020-07-26	2020	31	SENTINEL	3	3	0		0							0						0	0		3													NP	202031	202031
SEAR	YR	NH	FLU_STH_ASIA	NPL	Nepal	2018-08-27	2018	35	2018-08-26	2018	35	NOTDEFINED	101	101	1		17							18					1	2	3	21	80	4												NP	201835	201835
SEAR	YR	NH	FLU_STH_ASIA	NPL	Nepal	2021-12-06	2021	49	2021-12-05	2021	49	SENTINEL	38	38	0	0	1							1			0			3	3	4	34													NP	202149	202149
SEAR	YR	NH	FLU_STH_ASIA	NPL	Nepal	2021-11-01	2021	44	2021-10-31	2021	44	SENTINEL	23	23	0	0	0							0			0			6	6	6	17													NP	202144	202144
SEAR	YR	NH	FLU_STH_ASIA	NPL	Nepal	2018-08-13	2018	33	2018-08-12	2018	33	NOTDEFINED	98	98			16							16						3	3	19	79	4												NP	201833	201833
SEAR	YR	NH	FLU_STH_ASIA	NPL	Nepal	2021-10-11	2021	41	2021-10-10	2021	41	SENTINEL	2	2	0	0	0							0			1			0	1	1	1													NP	202141	202141
SEAR	YR	NH	FLU_STH_ASIA	NPL	Nepal	2021-05-24	2021	21	2021-05-23	2021	21	SENTINEL	6	6	0	0	0							0			0			0	0		6													NP	202121	202121
SEAR	YR	NH	FLU_STH_ASIA	NPL	Nepal	2020-08-31	2020	36	2020-08-30	2020	36	SENTINEL	1	1	0		0							0						0	0		1													NP	202036	202036
SEAR	YR	NH	FLU_STH_ASIA	NPL	Nepal	2021-04-12	2021	15	2021-04-11	2021	15	NONSENTINEL	22	22	0	0	8							8			3			0	3	11	11													NP	202115	202115
SEAR	YR	NH	FLU_STH_ASIA	NPL	Nepal	2020-12-14	2020	51	2020-12-13	2020	51	SENTINEL	35	35	0		0							0						0	0		35													NP	202051	202051
SEAR	YR	NH	FLU_STH_ASIA	NPL	Nepal	2022-01-10	2022	2	2022-01-09	2022	2	SENTINEL	75	75	0		2							2			0			0	0	2	73													NP	202202	202202
SEAR	YR	NH	FLU_STH_ASIA	NPL	Nepal	2019-01-28	2019	5	2019-01-27	2019	5	NOTDEFINED	371	371	160		8	0						168			3		3	16	22	190	181	4												NP	201905	201905
SEAR	YR	NH	FLU_STH_ASIA	NPL	Nepal	2022-08-22	2022	34	2022-08-21	2022	34	NONSENTINEL	95	95	5		3							8			0			0	0	8	87													NP	202234	202234
SEAR	YR	NH	FLU_STH_ASIA	NPL	Nepal	2022-10-17	2022	42	2022-10-16	2022	42	NONSENTINEL	50	50	1		0							1			0			0	0	1	49													NP	202242	202242
SEAR	YR	NH	FLU_STH_ASIA	NPL	Nepal	2020-04-06	2020	15	2020-04-05	2020	15	SENTINEL	20	20	0		0							0						0	0		20													NP	202015	202015
SEAR	YR	NH	FLU_STH_ASIA	NPL	Nepal	2019-11-11	2019	46	2019-11-10	2019	46	NOTDEFINED	53	65	1		3	0						4			0		0	2	2	6	47													NP	201946	201946
SEAR	YR	NH	FLU_STH_ASIA	NPL	Nepal	2021-12-27	2021	52	2021-12-26	2021	52	NONSENTINEL	96	96	0	0	0							0			0			0	0		96													NP	202152	202152
SEAR	YR	NH	FLU_STH_ASIA	NPL	Nepal	2022-08-01	2022	31	2022-07-31	2022	31	NONSENTINEL	88	88	7		1							8			0			0	0	8	80													NP	202231	202231
SEAR	YR	NH	FLU_STH_ASIA	NPL	Nepal	2022-03-28	2022	13	2022-03-27	2022	13	NONSENTINEL	74	74	0		0							0			0			0	0		74													NP	202213	202213
SEAR	YR	NH	FLU_STH_ASIA	NPL	Nepal	2020-09-21	2020	39	2020-09-20	2020	39	NONSENTINEL	7	7	0		0	0	0					0						0	0		7													NP	202039	202039
SEAR	YR	NH	FLU_STH_ASIA	NPL	Nepal	2020-06-22	2020	26	2020-06-21	2020	26	NONSENTINEL	2	2	0		0	0	0					0						0	0		2													NP	202026	202026
SEAR	YR	NH	FLU_STH_ASIA	NPL	Nepal	2022-11-28	2022	48	2022-11-27	2022	48	SENTINEL	117	117	2		4							6			0			0	0	6	111								0					NP	202248	202248
SEAR	YR	NH	FLU_STH_ASIA	NPL	Nepal	2022-12-26	2022	52	2022-12-25	2022	52	NONSENTINEL	57	57	2		7							9			0			0	0	9	48													NP	202252	202252
SEAR	YR	NH	FLU_STH_ASIA	NPL	Nepal	2020-03-23	2020	13	2020-03-22	2020	13	SENTINEL	118	118	10		8							18						1	1	19	99													NP	202013	202013
SEAR	YR	NH	FLU_STH_ASIA	NPL	Nepal	2021-03-01	2021	9	2021-02-28	2021	9	SENTINEL	23	23	0	0	0							0			0			0	0		23													NP	202109	202109
SEAR	YR	NH	FLU_STH_ASIA	NPL	Nepal	2021-03-15	2021	11	2021-03-14	2021	11	NONSENTINEL	6	6	0	0	0							0			0			0	0		6													NP	202111	202111
SEAR	YR	NH	FLU_STH_ASIA	NPL	Nepal	2019-08-12	2019	33	2019-08-11	2019	33	NOTDEFINED	134	135	2		25	0						27			0		0	52	52	79	53													NP	201933	201933
SEAR	YR	NH	FLU_STH_ASIA	NPL	Nepal	2020-05-04	2020	19	2020-05-03	2020	19	SENTINEL	6	6	0		0							0						0	0		6													NP	202019	202019
SEAR	YR	NH	FLU_STH_ASIA	NPL	Nepal	2022-03-14	2022	11	2022-03-13	2022	11	SENTINEL	18	18	0		0							0			0			0	0		18													NP	202211	202211
SEAR	YR	NH	FLU_STH_ASIA	NPL	Nepal	2019-05-13	2019	20	2019-05-12	2019	20	NOTDEFINED	66	66	1		0	0						1			0		0	3	3	4	62													NP	201920	201920
SEAR	YR	NH	FLU_STH_ASIA	NPL	Nepal	2018-10-08	2018	41	2018-10-07	2018	41	NOTDEFINED	85	85	1		17							18						16	16	34	51	4												NP	201841	201841
SEAR	YR	NH	FLU_STH_ASIA	NPL	Nepal	2022-04-25	2022	17	2022-04-24	2022	17	NONSENTINEL	71	71	0		0							0			0			0	0		71													NP	202217	202217
SEAR	YR	NH	FLU_STH_ASIA	NPL	Nepal	2019-04-08	2019	15	2019-04-07	2019	15	NOTDEFINED	51	51	0		0	0						0			0		0	10	10	10	41	3												NP	201915	201915
SEAR	YR	NH	FLU_STH_ASIA	NPL	Nepal	2018-05-21	2018	21	2018-05-20	2018	21	NOTDEFINED	58	58	1		1							2			1			0	1	3	55	3												NP	201821	201821
SEAR	YR	NH	FLU_STH_ASIA	NPL	Nepal	2020-11-16	2020	47	2020-11-15	2020	47	SENTINEL	16	16	0		0							0						0	0		16													NP	202047	202047
SEAR	YR	NH	FLU_STH_ASIA	NPL	Nepal	2020-03-16	2020	12	2020-03-15	2020	12	NONSENTINEL	105	105	15		11	0	0					26						0	0	26	79													NP	202012	202012
SEAR	YR	NH	FLU_STH_ASIA	NPL	Nepal	2021-11-15	2021	46	2021-11-14	2021	46	SENTINEL	38	38	0	0	0							0			2			7	9	9	29													NP	202146	202146
SEAR	YR	NH	FLU_STH_ASIA	NPL	Nepal	2019-10-21	2019	43	2019-10-20	2019	43	NOTDEFINED	43	58	0		6	0		1				7			0		0	5	5	12	31													NP	201943	201943
SEAR	YR	NH	FLU_STH_ASIA	NPL	Nepal	2021-10-11	2021	41	2021-10-10	2021	41	NONSENTINEL	88	88	0	0	0							0			1			0	1	1	87													NP	202141	202141
SEAR	YR	NH	FLU_STH_ASIA	NPL	Nepal	2022-01-24	2022	4	2022-01-23	2022	4	SENTINEL	56	56	0		0							0			0			0	0		56													NP	202204	202204
SEAR	YR	NH	FLU_STH_ASIA	NPL	Nepal	2020-06-01	2020	23	2020-05-31	2020	23	SENTINEL	1	1	0		0							0						0	0		1													NP	202023	202023
SEAR	YR	NH	FLU_STH_ASIA	NPL	Nepal	2022-07-11	2022	28	2022-07-10	2022	28	NONSENTINEL	125	125	9		1							10			0			0	0	10	115													NP	202228	202228
SEAR	YR	NH	FLU_STH_ASIA	NPL	Nepal	2018-01-29	2018	5	2018-01-28	2018	5	NOTDEFINED	86	86	2		21							23					17	7	24	47	39	4												NP	201805	201805
SEAR	YR	NH	FLU_STH_ASIA	NPL	Nepal	2021-08-30	2021	35	2021-08-29	2021	35	NONSENTINEL	96	96	0	0	13							13			9			0	9	22	74													NP	202135	202135
SEAR	YR	NH	FLU_STH_ASIA	NPL	Nepal	2022-11-07	2022	45	2022-11-06	2022	45	SENTINEL	135	135	4		3							7			0			1	1	8	127													NP	202245	202245
SEAR	YR	NH	FLU_STH_ASIA	NPL	Nepal	2021-05-17	2021	20	2021-05-16	2021	20	NONSENTINEL	56	56	0	0	0							0			0			0	0		56													NP	202120	202120
SEAR	YR	NH	FLU_STH_ASIA	NPL	Nepal	2020-05-18	2020	21	2020-05-17	2020	21	SENTINEL	12	12	0		0							0						0	0		12													NP	202021	202021
SEAR	YR	NH	FLU_STH_ASIA	NPL	Nepal	2018-06-18	2018	25	2018-06-17	2018	25	NOTDEFINED	35	35	1		2							3						1	1	4	31	3												NP	201825	201825
SEAR	YR	NH	FLU_STH_ASIA	NPL	Nepal	2018-04-09	2018	15	2018-04-08	2018	15	NOTDEFINED	39	39	0		3							3						1	1	4	35	3												NP	201815	201815
SEAR	YR	NH	FLU_STH_ASIA	NPL	Nepal	2019-06-10	2019	24	2019-06-09	2019	24	NOTDEFINED	54	54	0		0	0						0			0		0	2	2	2	52													NP	201924	201924
SEAR	YR	NH	FLU_STH_ASIA	NPL	Nepal	2022-07-25	2022	30	2022-07-24	2022	30	SENTINEL	110	110	7		7							14			0			0	0	14	96													NP	202230	202230
SEAR	YR	NH	FLU_STH_ASIA	NPL	Nepal	2021-08-02	2021	31	2021-08-01	2021	31	SENTINEL	108	108	1	0	59							60			0			5	5	65	43													NP	202131	202131
SEAR	YR	NH	FLU_STH_ASIA	NPL	Nepal	2021-07-26	2021	30	2021-07-25	2021	30	NONSENTINEL	192	192	0	0	19							19			0			0	0	19	173													NP	202130	202130
SEAR	YR	NH	FLU_STH_ASIA	NPL	Nepal	2021-11-08	2021	45	2021-11-07	2021	45	SENTINEL	35	35	0	0	0							0			0			7	7	7	28													NP	202145	202145
SEAR	YR	NH	FLU_STH_ASIA	NPL	Nepal	2022-06-20	2022	25	2022-06-19	2022	25	SENTINEL	52	52	1		2							3			0			0	0	3	49													NP	202225	202225
SEAR	YR	NH	FLU_STH_ASIA	NPL	Nepal	2022-10-03	2022	40	2022-10-02	2022	40	SENTINEL	38	38	0		0										0			0	0		38													NP	202240	202240
SEAR	YR	NH	FLU_STH_ASIA	NPL	Nepal	2021-03-08	2021	10	2021-03-07	2021	10	NONSENTINEL	16	16	0	0	4							4			0			0	0	4	12													NP	202110	202110
SEAR	YR	NH	FLU_STH_ASIA	NPL	Nepal	2018-03-05	2018	10	2018-03-04	2018	10	NOTDEFINED	81	81	8		15							23			2		4	5	11	34	45	3												NP	201810	201810
SEAR	YR	NH	FLU_STH_ASIA	NPL	Nepal	2018-07-23	2018	30	2018-07-22	2018	30	NOTDEFINED	43	43																1	1	1	42	3												NP	201830	201830
SEAR	YR	NH	FLU_STH_ASIA	NPL	Nepal	2022-05-30	2022	22	2022-05-29	2022	22	SENTINEL	24	24	0		0							0			0			0	0		24													NP	202222	202222
SEAR	YR	NH	FLU_STH_ASIA	NPL	Nepal	2022-05-23	2022	21	2022-05-22	2022	21	NONSENTINEL	58	58	0		0							0			0			0	0		58													NP	202221	202221
SEAR	YR	NH	FLU_STH_ASIA	NPL	Nepal	2022-03-07	2022	10	2022-03-06	2022	10	SENTINEL	19	19	0		0							0			0			0	0		19													NP	202210	202210
SEAR	YR	NH	FLU_STH_ASIA	NPL	Nepal	2019-02-25	2019	9	2019-02-24	2019	9	NOTDEFINED	183	183	60		4	0						64			6		1	25	32	96	87	4												NP	201909	201909
SEAR	YR	NH	FLU_STH_ASIA	NPL	Nepal	2021-02-15	2021	7	2021-02-14	2021	7	SENTINEL	17	17	0	0	0							0			0			0	0		17													NP	202107	202107
SEAR	YR	NH	FLU_STH_ASIA	NPL	Nepal	2020-05-04	2020	19	2020-05-03	2020	19	NONSENTINEL	4	4	0		0	0	0					0						0	0		4													NP	202019	202019
SEAR	YR	NH	FLU_STH_ASIA	NPL	Nepal	2021-02-01	2021	5	2021-01-31	2021	5	NONSENTINEL	54	54	0	0	1							1			0			0	0	1	53													NP	202105	202105
SEAR	YR	NH	FLU_STH_ASIA	NPL	Nepal	2022-12-12	2022	50	2022-12-11	2022	50	SENTINEL	101	101	0		0										0			0	0		101								2					NP	202250	202250
SEAR	YR	NH	FLU_STH_ASIA	NPL	Nepal	2021-11-08	2021	45	2021-11-07	2021	45	NONSENTINEL	6	6	0	0	0							0			0			0	0		6													NP	202145	202145
SEAR	YR	NH	FLU_STH_ASIA	NPL	Nepal	2021-06-28	2021	26	2021-06-27	2021	26	SENTINEL	14	14	0	0	2							2			0			0	0	2	12													NP	202126	202126
SEAR	YR	NH	FLU_STH_ASIA	NPL	Nepal	2018-05-07	2018	19	2018-05-06	2018	19	NOTDEFINED	20	20	2		0							2						0	0	2	18	3												NP	201819	201819
SEAR	YR	NH	FLU_STH_ASIA	NPL	Nepal	2020-02-24	2020	9	2020-02-23	2020	9	NONSENTINEL	69	69	14		12	0	0					26						0	0	26	43													NP	202009	202009
SEAR	YR	NH	FLU_STH_ASIA	NPL	Nepal	2021-09-27	2021	39	2021-09-26	2021	39	NONSENTINEL	103	103	0	0	1							1			18			0	18	19	83													NP	202139	202139
SEAR	YR	NH	FLU_STH_ASIA	NPL	Nepal	2018-06-11	2018	24	2018-06-10	2018	24	NOTDEFINED	48	48	1		1							2								2	46	3												NP	201824	201824
SEAR	YR	NH	FLU_STH_ASIA	NPL	Nepal	2018-02-26	2018	9	2018-02-25	2018	9	NOTDEFINED	73	73	4		20							24					7	8	15	39	34	4												NP	201809	201809
SEAR	YR	NH	FLU_STH_ASIA	NPL	Nepal	2019-10-28	2019	44	2019-10-27	2019	44	NOTDEFINED	33	40	0		2	0						2			0		0	2	2	4	29													NP	201944	201944
SEAR	YR	NH	FLU_STH_ASIA	NPL	Nepal	2020-11-30	2020	49	2020-11-29	2020	49	SENTINEL	30	30	0		0							0						0	0		30													NP	202049	202049
SEAR	YR	NH	FLU_STH_ASIA	NPL	Nepal	2018-10-01	2018	40	2018-09-30	2018	40	NOTDEFINED	104	104			33							33						9	9	42	62	4												NP	201840	201840
SEAR	YR	NH	FLU_STH_ASIA	NPL	Nepal	2022-10-31	2022	44	2022-10-30	2022	44	NONSENTINEL	71	71	1		2							3			0			0	0	3	68													NP	202244	202244
SEAR	YR	NH	FLU_STH_ASIA	NPL	Nepal	2021-02-22	2021	8	2021-02-21	2021	8	SENTINEL	31	31	0	0	2							2			0			0	0	2	29													NP	202108	202108
SEAR	YR	NH	FLU_STH_ASIA	NPL	Nepal	2020-09-21	2020	39	2020-09-20	2020	39	SENTINEL	8	8	0		1							1						0	0	1	7													NP	202039	202039
SEAR	YR	NH	FLU_STH_ASIA	NPL	Nepal	2022-12-05	2022	49	2022-12-04	2022	49	NONSENTINEL	43	43	1		1							2			0			0	0	2	41													NP	202249	202249
SEAR	YR	NH	FLU_STH_ASIA	NPL	Nepal	2021-06-21	2021	25	2021-06-20	2021	25	NONSENTINEL	150	150	0	0	0							0			0			0	0		150													NP	202125	202125
SEAR	YR	NH	FLU_STH_ASIA	NPL	Nepal	2022-05-16	2022	20	2022-05-15	2022	20	SENTINEL	16	16	0		0							0			0			0	0		16													NP	202220	202220
SEAR	YR	NH	FLU_STH_ASIA	NPL	Nepal	2019-12-02	2019	49	2019-12-01	2019	49	NOTDEFINED	32	45	0		0	0						0			0		0	2	2	2	30													NP	201949	201949
SEAR	YR	NH	FLU_STH_ASIA	NPL	Nepal	2020-04-27	2020	18	2020-04-26	2020	18	NONSENTINEL	3	3	0		0	0	0					0						0	0		3													NP	202018	202018
SEAR	YR	NH	FLU_STH_ASIA	NPL	Nepal	2020-12-28	2020	53	2020-12-27	2020	53	NONSENTINEL	17	17	0		0	0	0					0						0	0		17													NP	202053	202053
SEAR	YR	NH	FLU_STH_ASIA	NPL	Nepal	2018-11-05	2018	45	2018-11-04	2018	45	NOTDEFINED	16	16																1	1	1	15	3												NP	201845	201845
SEAR	YR	NH	FLU_STH_ASIA	NPL	Nepal	2020-08-10	2020	33	2020-08-09	2020	33	NONSENTINEL	3	3	0		0	0	0					0						0	0		3													NP	202033	202033
SEAR	YR	NH	FLU_STH_ASIA	NPL	Nepal	2018-04-02	2018	14	2018-04-01	2018	14	NOTDEFINED	55	55	1		8							9			1		1	0	2	11	44	3												NP	201814	201814
SEAR	YR	NH	FLU_STH_ASIA	NPL	Nepal	2022-02-07	2022	6	2022-02-06	2022	6	NONSENTINEL	92	92	0		0							0			0			0	0		92													NP	202206	202206
SEAR	YR	NH	FLU_STH_ASIA	NPL	Nepal	2019-05-06	2019	19	2019-05-05	2019	19	NOTDEFINED	59	59	0		0	0						0			0		0	10	10	10	49													NP	201919	201919
SEAR	YR	NH	FLU_STH_ASIA	NPL	Nepal	2021-06-14	2021	24	2021-06-13	2021	24	SENTINEL	9	9	0	0	0							0			0			0	0		9													NP	202124	202124
SEAR	YR	NH	FLU_STH_ASIA	NPL	Nepal	2022-02-14	2022	7	2022-02-13	2022	7	SENTINEL	27	27	0		0							0			0			0	0		27													NP	202207	202207
SEAR	YR	NH	FLU_STH_ASIA	NPL	Nepal	2022-04-25	2022	17	2022-04-24	2022	17	SENTINEL	15	15	0		0							0			0			0	0		15													NP	202217	202217
SEAR	YR	NH	FLU_STH_ASIA	NPL	Nepal	2022-08-29	2022	35	2022-08-28	2022	35	SENTINEL	108	108	16		15							31			0			0	0	31	77													NP	202235	202235
SEAR	YR	NH	FLU_STH_ASIA	NPL	Nepal	2018-08-20	2018	34	2018-08-19	2018	34	NOTDEFINED	83	83			22							22						8	8	30	53	4												NP	201834	201834
SEAR	YR	NH	FLU_STH_ASIA	NPL	Nepal	2021-10-04	2021	40	2021-10-03	2021	40	SENTINEL	52	52	0	0	0							0			4			19	23	23	29													NP	202140	202140
SEAR	YR	NH	FLU_STH_ASIA	NPL	Nepal	2020-01-06	2020	2	2020-01-05	2020	2	SENTINEL	34	34	6		3							9						0	0	9	25													NP	202002	202002
SEAR	YR	NH	FLU_STH_ASIA	NPL	Nepal	2020-06-08	2020	24	2020-06-07	2020	24	NONSENTINEL	0	0	0		0	0	0					0						0	0		0													NP	202024	202024
SEAR	YR	NH	FLU_STH_ASIA	NPL	Nepal	2021-05-10	2021	19	2021-05-09	2021	19	NONSENTINEL	62	62	0	0	0							0			0			0	0		62													NP	202119	202119
SEAR	YR	NH	FLU_STH_ASIA	NPL	Nepal	2022-02-14	2022	7	2022-02-13	2022	7	NONSENTINEL	95	95	0		0							0			0			0	0		95													NP	202207	202207
SEAR	YR	NH	FLU_STH_ASIA	NPL	Nepal	2018-09-24	2018	39	2018-09-23	2018	39	NOTDEFINED	111	111	2		44							46						9	9	55	55	4												NP	201839	201839
SEAR	YR	NH	FLU_STH_ASIA	NPL	Nepal	2021-12-13	2021	50	2021-12-12	2021	50	SENTINEL	25	25	0	0	1							1			0			3	3	4	21													NP	202150	202150
SEAR	YR	NH	FLU_STH_ASIA	NPL	Nepal	2021-09-06	2021	36	2021-09-05	2021	36	SENTINEL	73	73	0	0	3							3			0			34	34	37	35													NP	202136	202136
SEAR	YR	NH	FLU_STH_ASIA	NPL	Nepal	2021-04-19	2021	16	2021-04-18	2021	16	SENTINEL	66	66	0	0	1							1			0			0	0	1	65													NP	202116	202116
SEAR	YR	NH	FLU_STH_ASIA	NPL	Nepal	2020-03-09	2020	11	2020-03-08	2020	11	SENTINEL	137	137	23		22							45						2	2	47	90													NP	202011	202011
SEAR	YR	NH	FLU_STH_ASIA	NPL	Nepal	2019-02-04	2019	6	2019-02-03	2019	6	NOTDEFINED	276	276	130		13	0						143			1		1	18	20	163	113	4												NP	201906	201906
SEAR	YR	NH	FLU_STH_ASIA	NPL	Nepal	2019-04-01	2019	14	2019-03-31	2019	14	NOTDEFINED	72	72	2		0	0						2			0		0	13	13	15	57	3												NP	201914	201914
SEAR	YR	NH	FLU_STH_ASIA	NPL	Nepal	2019-07-15	2019	29	2019-07-14	2019	29	NOTDEFINED	30	30	0		1	0						1			0		0	11	11	12	18													NP	201929	201929
SEAR	YR	NH	FLU_STH_ASIA	NPL	Nepal	2020-10-26	2020	44	2020-10-25	2020	44	SENTINEL	5	5	0		0							0						0	0		5													NP	202044	202044
SEAR	YR	NH	FLU_STH_ASIA	NPL	Nepal	2022-03-21	2022	12	2022-03-20	2022	12	SENTINEL	23	23	0		0							0			0			0	0		23													NP	202212	202212
SEAR	YR	NH	FLU_STH_ASIA	NPL	Nepal	2019-05-20	2019	21	2019-05-19	2019	21	NOTDEFINED	52	54	0		0	0						0			0		0	1	1	1	51													NP	201921	201921
SEAR	YR	NH	FLU_STH_ASIA	NPL	Nepal	2020-11-09	2020	46	2020-11-08	2020	46	SENTINEL	17	17	0		0							0						0	0		17													NP	202046	202046
SEAR	YR	NH	FLU_STH_ASIA	NPL	Nepal	2021-06-21	2021	25	2021-06-20	2021	25	SENTINEL	7	7	0	0	0							0			0			0	0		7													NP	202125	202125
SEAR	YR	NH	FLU_STH_ASIA	NPL	Nepal	2021-01-18	2021	3	2021-01-17	2021	3	SENTINEL	33	33	0	0	0							0			0			0	0		33													NP	202103	202103
SEAR	YR	NH	FLU_STH_ASIA	NPL	Nepal	2019-08-19	2019	34	2019-08-18	2019	34	NOTDEFINED	172	172	3		44	0						47			0		0	52	52	99	71													NP	201934	201934
SEAR	YR	NH	FLU_STH_ASIA	NPL	Nepal	2021-03-22	2021	12	2021-03-21	2021	12	SENTINEL	29	29	0	0	1							1			0			0	0	1	28													NP	202112	202112
SEAR	YR	NH	FLU_STH_ASIA	NPL	Nepal	2021-12-06	2021	49	2021-12-05	2021	49	NONSENTINEL	99	99	0	0	0							0			1			0	1	1	98													NP	202149	202149
SEAR	YR	NH	FLU_STH_ASIA	NPL	Nepal	2020-11-23	2020	48	2020-11-22	2020	48	NONSENTINEL	16	16	0		0	0	0					0						0	0		16													NP	202048	202048
SEAR	YR	NH	FLU_STH_ASIA	NPL	Nepal	2020-06-01	2020	23	2020-05-31	2020	23	NONSENTINEL	1	1	0		0	0	0					0						0	0		1													NP	202023	202023
SEAR	YR	NH	FLU_STH_ASIA	NPL	Nepal	2022-04-11	2022	15	2022-04-10	2022	15	SENTINEL	13	13	0		0							0			0			0	0		13													NP	202215	202215
SEAR	YR	NH	FLU_STH_ASIA	NPL	Nepal	2018-05-14	2018	20	2018-05-13	2018	20	NOTDEFINED	39	39	0		1							1					1	0	1	2	37	3												NP	201820	201820
SEAR	YR	NH	FLU_STH_ASIA	NPL	Nepal	2021-12-13	2021	50	2021-12-12	2021	50	NONSENTINEL	0	0	0	0	0							0			0			0	0		0													NP	202150	202150
SEAR	YR	NH	FLU_STH_ASIA	NPL	Nepal	2021-07-26	2021	30	2021-07-25	2021	30	SENTINEL	97	97	0	0	52							52			0			1	1	53	44													NP	202130	202130
SEAR	YR	NH	FLU_STH_ASIA	NPL	Nepal	2020-03-16	2020	12	2020-03-15	2020	12	SENTINEL	215	215	37		27							64						0	0	64	151													NP	202012	202012
SEAR	YR	NH	FLU_STH_ASIA	NPL	Nepal	2021-04-12	2021	15	2021-04-11	2021	15	SENTINEL	73	73	0	0	3							3			0			0	0	3	70													NP	202115	202115
SEAR	YR	NH	FLU_STH_ASIA	NPL	Nepal	2018-09-03	2018	36	2018-09-02	2018	36	NOTDEFINED	115	115	1		30							31						6	6	37	78	4												NP	201836	201836
SEAR	YR	NH	FLU_STH_ASIA	NPL	Nepal	2021-03-29	2021	13	2021-03-28	2021	13	SENTINEL	58	58	0	0	2							2			0			0	0	2	56													NP	202113	202113
SEAR	YR	NH	FLU_STH_ASIA	NPL	Nepal	2021-08-16	2021	33	2021-08-15	2021	33	SENTINEL	114	114	0	0	50							50			0			14	14	64	49													NP	202133	202133
SEAR	YR	NH	FLU_STH_ASIA	NPL	Nepal	2018-06-25	2018	26	2018-06-24	2018	26	NOTDEFINED	40	40																			40	2												NP	201826	201826
SEAR	YR	NH	FLU_STH_ASIA	NPL	Nepal	2022-12-26	2022	52	2022-12-25	2022	52	SENTINEL	109	109	0		2							2			0			0	0	2	107								4					NP	202252	202252
SEAR	YR	NH	FLU_STH_ASIA	NPL	Nepal	2021-06-07	2021	23	2021-06-06	2021	23	SENTINEL	8	8	0	0	0							0			0			0	0		8													NP	202123	202123
SEAR	YR	NH	FLU_STH_ASIA	NPL	Nepal	2021-02-01	2021	5	2021-01-31	2021	5	SENTINEL	63	63	0	0	0							0			0			0	0		63													NP	202105	202105
SEAR	YR	NH	FLU_STH_ASIA	NPL	Nepal	2021-10-25	2021	43	2021-10-24	2021	43	SENTINEL	46	46	0	0	2							2			0			11	11	13	33													NP	202143	202143
SEAR	YR	NH	FLU_STH_ASIA	NPL	Nepal	2022-10-17	2022	42	2022-10-16	2022	42	SENTINEL	136	136	13		14							27			0			0	0	27	109													NP	202242	202242
SEAR	YR	NH	FLU_STH_ASIA	NPL	Nepal	2021-02-15	2021	7	2021-02-14	2021	7	NONSENTINEL	9	9	0	0	0							0			0			0	0		9													NP	202107	202107
SEAR	YR	NH	FLU_STH_ASIA	NPL	Nepal	2022-11-21	2022	47	2022-11-20	2022	47	SENTINEL	117	117	1		1							2			0			0	0	2	115								1					NP	202247	202247
SEAR	YR	NH	FLU_STH_ASIA	NPL	Nepal	2019-01-21	2019	4	2019-01-20	2019	4	NOTDEFINED	425	425	209		3	0						212			3		3	22	28	240	185	4												NP	201904	201904
SEAR	YR	NH	FLU_STH_ASIA	NPL	Nepal	2021-03-08	2021	10	2021-03-07	2021	10	SENTINEL	15	15	0	0	0							0			0			0	0		15													NP	202110	202110
SEAR	YR	NH	FLU_STH_ASIA	NPL	Nepal	2018-11-12	2018	46	2018-11-11	2018	46	NOTDEFINED	40	43	5		1							6						1	1	7	33	3												NP	201846	201846
SEAR	YR	NH	FLU_STH_ASIA	NPL	Nepal	2021-12-27	2021	52	2021-12-26	2021	52	NONSENTINEL	96	96	0	0	0							0			0			0	0		96													NP	202152	202152
SEAR	YR	NH	FLU_STH_ASIA	NPL	Nepal	2018-10-08	2018	41	2018-10-07	2018	41	NOTDEFINED	85	85	1		17							18						16	16	34	51	4												NP	201841	201841
SEAR	YR	NH	FLU_STH_ASIA	NPL	Nepal	2018-05-21	2018	21	2018-05-20	2018	21	NOTDEFINED	58	58	1		1							2			1			0	1	3	55	3												NP	201821	201821
