# Supplementary material for: Trend of influenza before and during the COVID-19 pandemic in Nepal—A study from 2018 to 2022
Source: PLoS One. 2025 Apr 29;20(4):e0299610. doi: 10.1371/journal.pone.0299610 (PMC12040186; doi:10.1371/journal.pone.0299610)
Supplement: S2 File — (XLSX) [file pone.0299610.s002.xlsx]

## Sheet: main
Year	Duration	Age	Age_group	Age_cat	Sex	Case	Result	Inf Positive/Negative
2022	During covid	66	≥65	Y	F	SARI	Negative for Influenza A & B	Negative
2022	During covid	31	15-64	Y	F	SARI	Negative for Influenza A & B	Negative
2022	During covid	55	15-64	Y	M	SARI	Negative for Influenza A & B	Negative
2022	During covid	26	15-64	Y	M	SARI	Negative for Influenza A & B	Negative
2022	During covid	2	<5 years	Y	M	SARI	Negative for Influenza A & B	Negative
2022	During covid	86	≥65	Y	F	SARI	Negative for Influenza A & B	Negative
2022	During covid	61	15-64	Y	F	SARI	Negative for Influenza A & B	Negative
2022	During covid	21	15-64	Y	F	SARI	Negative for Influenza A & B	Negative
2022	During covid	38	15-64	Y	F	SARI	Negative for Influenza A & B	Negative
2022	During covid	49	15-64	Y	F	SARI	Negative for Influenza A & B	Negative
2022	During covid	37	15-64	Y	M	SARI	Negative for Influenza A & B	Negative
2022	During covid	85	≥65	Y	F	SARI	Negative for Influenza A & B	Negative
2022	During covid	24	15-64	Y	M	SARI	Negative for Influenza A & B	Negative
2022	During covid	67	≥65	Y	M	SARI	Negative for Influenza A & B	Negative
2022	During covid	60	15-64	Y	F	SARI	Negative for Influenza A & B	Negative
2022	During covid	40	15-64	Y	F	SARI	Negative for Influenza A & B	Negative
2022	During covid	58	15-64	Y	F	SARI	Negative for Influenza A & B	Negative
2022	During covid	30	15-64	Y	F	SARI	Negative for Influenza A & B	Negative
2022	During covid	36	15-64	Y	F	SARI	Negative for Influenza A & B	Negative
2022	During covid	76	≥65	Y	M	SARI	Negative for Influenza A & B	Negative
2022	During covid	45	15-64	Y	M	SARI	Negative for Influenza A & B	Negative
2022	During covid	42	15-64	Y	M	SARI	Negative for Influenza A & B	Negative
2022	During covid	54	15-64	Y	M	SARI	Negative for Influenza A & B	Negative
2022	During covid	38	15-64	Y	M	SARI	Negative for Influenza A & B	Negative
2022	During covid	20	15-64	Y	M	SARI	Negative for Influenza A & B	Negative
2022	During covid	58	15-64	Y	M	SARI	Negative for Influenza A & B	Negative
2022	During covid	71	≥65	Y	M	SARI	Negative for Influenza A & B	Negative
2022	During covid	76	≥65	Y	M	SARI	Negative for Influenza A & B	Negative
2022	During covid	57	15-64	Y	M	SARI	Negative for Influenza A & B	Negative
2018	Precovid	82	≥65	Y	M	SARI	Negative for Influenza A & B	Negative
2018	Precovid	65	≥65	Y	F	SARI	Influenza B Yamagata	Positive
2018	Precovid	70	≥65	Y	M	SARI	Negative for Influenza A & B	Negative
2018	Precovid	72	≥65	Y	F	SARI	Negative for Influenza A & B	Negative
2018	Precovid	62	15-64	Y	M	SARI	Influenza B Yamagata	Positive
2018	Precovid	20	15-64	Y	M	SARI	Negative for Influenza A & B	Negative
2018	Precovid	81	≥65	Y	F	SARI	Influenza B Yamagata	Positive
2018	Precovid	45	15-64	Y	F	SARI	Negative for Influenza A & B	Negative
2018	Precovid	70	≥65	Y	M	SARI	Negative for Influenza A & B	Negative
2018	Precovid	78	≥65	Y	F	SARI	Influenza B Yamagata	Positive
2018	Precovid	48	15-64	Y	F	SARI	Influenza B Yamagata	Positive
2018	Precovid	49	15-64	Y	F	SARI	Influenza A/H3 Positive	Positive
2018	Precovid	91	≥65	Y	M	SARI	Influenza B Yamagata	Positive
2018	Precovid	85	≥65	Y	F	SARI	Influenza A/H3 Positive	Positive
2018	Precovid	52	15-64	Y	F	SARI	Influenza B Yamagata	Positive
2018	Precovid	17	15-64	Y	F	SARI	Negative for Influenza A & B	Negative
2018	Precovid	66	≥65	Y	M	SARI	Negative for Influenza A & B	Negative
2018	Precovid	18	15-64	Y	F	SARI	Negative for Influenza A & B	Negative
2018	Precovid	20	15-64	Y	M	SARI	Influenza B Yamagata	Positive
2018	Precovid	72	≥65	Y	M	SARI	Negative for Influenza A & B	Negative
2018	Precovid	81	≥65	Y	F	SARI	Influenza B Yamagata	Positive
2018	Precovid	48	15-64	Y	F	SARI	Influenza A(H1N1)pdm09	Positive
2018	Precovid	43	15-64	Y	F	SARI	Negative for Influenza A & B	Negative
2018	Precovid	88	≥65	Y	F	SARI	Influenza A/H3 Positive	Positive
2018	Precovid	76	≥65	Y	F	SARI	Negative for Influenza A & B	Negative
2018	Precovid	58	15-64	Y	F	SARI	Influenza B Yamagata	Positive
2018	Precovid	42	15-64	Y	F	SARI	Influenza A/H3 Positive	Positive
2018	Precovid	75	≥65	Y	M	SARI	Influenza B Yamagata	Positive
2018	Precovid	83	≥65	Y	F	SARI	Influenza B Yamagata	Positive
2018	Precovid	77	≥65	Y	F	SARI	Influenza B Yamagata	Positive
2018	Precovid	72	≥65	Y	M	SARI	Negative for Influenza A & B	Negative
2018	Precovid	32	15-64	Y	M	SARI	Influenza B Yamagata	Positive
2018	Precovid	41	15-64	Y	M	SARI	Influenza B Yamagata	Positive
2018	Precovid	31	15-64	Y	M	SARI	Negative for Influenza A & B	Negative
2018	Precovid	1	<5 years	Y	M	SARI	Negative for Influenza A & B	Negative
2018	Precovid	72	≥65	Y	F	SARI	Negative for Influenza A & B	Negative
2018	Precovid	75	≥65	Y	F	SARI	Negative for Influenza A & B	Negative
2018	Precovid	70	≥65	Y	F	SARI	Negative for Influenza A & B	Negative
2018	Precovid	1	<5 years	Y	M	SARI	Negative for Influenza A & B	Negative
2018	Precovid	5	5-14	Y	M	SARI	Negative for Influenza A & B	Negative
2018	Precovid	70	≥65	Y	F	SARI	Negative for Influenza A & B	Negative
2018	Precovid	65	≥65	Y	F	SARI	Influenza B Yamagata	Positive
2018	Precovid	72	≥65	Y	M	SARI	Negative for Influenza A & B	Negative
2018	Precovid	74	≥65	Y	M	SARI	Influenza B Yamagata	Positive
2018	Precovid	68	≥65	Y	M	SARI	Negative for Influenza A & B	Negative
2018	Precovid	68	≥65	Y	F	SARI	Negative for Influenza A & B	Negative
2018	Precovid	75	≥65	Y	M	SARI	Negative for Influenza A & B	Negative
2018	Precovid	44	15-64	Y	F	SARI	Negative for Influenza A & B	Negative
2018	Precovid	40	15-64	Y	F	SARI	Negative for Influenza A & B	Negative
2018	Precovid	73	≥65	Y	M	SARI	Influenza A/H3 Positive	Positive
2018	Precovid	27	15-64	Y	F	SARI	Influenza B Yamagata	Positive
2018	Precovid	19	15-64	Y	M	SARI	Influenza A/H3 Positive	Positive
2018	Precovid	68	≥65	Y	F	SARI	Influenza B Yamagata	Positive
2018	Precovid	56	15-64	Y	M	SARI	Influenza B Yamagata	Positive
2018	Precovid	75	≥65	Y	F	SARI	Negative for Influenza A & B	Negative
2018	Precovid	48	15-64	Y	F	SARI	Negative for Influenza A & B	Negative
2018	Precovid	34	15-64	Y	M	SARI	Negative for Influenza A & B	Negative
2018	Precovid	64	15-64	Y	F	SARI	Influenza B Yamagata	Positive
2018	Precovid	35	15-64	Y	M	SARI	Influenza A/H3 Positive	Positive
2018	Precovid	79	≥65	Y	F	SARI	Influenza B Yamagata	Positive
2018	Precovid	64	15-64	Y	M	SARI	Influenza B Yamagata	Positive
2018	Precovid	31	15-64	Y	F	SARI	Influenza B Yamagata	Positive
2018	Precovid	54	15-64	Y	M	SARI	Influenza A/H3 Positive	Positive
2018	Precovid	91	≥65	Y	F	SARI	Influenza B Yamagata	Positive
2018	Precovid	69	≥65	Y	M	SARI	Influenza B Yamagata	Positive
2018	Precovid	56	15-64	Y	M	SARI	Negative for Influenza A & B	Negative
2018	Precovid	64	15-64	Y	F	SARI	Negative for Influenza A & B	Negative
2018	Precovid	7	5-14	Y	F	SARI	Negative for Influenza A & B	Negative
2018	Precovid	62	15-64	Y	M	SARI	Negative for Influenza A & B	Negative
2018	Precovid	70	≥65	Y	M	SARI	Influenza B Victoria	Positive
2018	Precovid	15	15-64	Y	F	SARI	Negative for Influenza A & B	Negative
2018	Precovid	3	<5 years	Y	F	SARI	Influenza A/H3 Positive	Positive
2018	Precovid	40	15-64	Y	F	SARI	Influenza B Yamagata	Positive
2018	Precovid	62	15-64	Y	M	SARI	Influenza B Yamagata	Positive
2018	Precovid	88	≥65	Y	M	SARI	Negative for Influenza A & B	Negative
2018	Precovid	66	≥65	Y	F	SARI	Negative for Influenza A & B	Negative
2018	Precovid	9	5-14	Y	F	SARI	Influenza B Yamagata	Positive
2018	Precovid	40	15-64	Y	F	SARI	Negative for Influenza A & B	Negative
2018	Precovid	68	≥65	Y	F	SARI	Negative for Influenza A & B	Negative
2018	Precovid	24	15-64	Y	F	SARI	Negative for Influenza A & B	Negative
2018	Precovid	8	5-14	Y	M	SARI	Negative for Influenza A & B	Negative
2018	Precovid	45	15-64	Y	F	SARI	Negative for Influenza A & B	Negative
2018	Precovid	65	≥65	Y	M	SARI	Negative for Influenza A & B	Negative
2018	Precovid	23	15-64	Y	F	SARI	Negative for Influenza A & B	Negative
2018	Precovid	95	≥65	Y	M	SARI	Negative for Influenza A & B	Negative
2018	Precovid	67	≥65	Y	M	SARI	Negative for Influenza A & B	Negative
2018	Precovid	81	≥65	Y	F	SARI	Negative for Influenza A & B	Negative
2018	Precovid	79	≥65	Y	M	SARI	Negative for Influenza A & B	Negative
2018	Precovid	30	15-64	Y	F	SARI	Negative for Influenza A & B	Negative
2018	Precovid	40	15-64	Y	F	SARI	Influenza B Yamagata	Positive
2018	Precovid	70	≥65	Y	M	SARI	Negative for Influenza A & B	Negative
2018	Precovid	61	15-64	Y	F	SARI	Negative for Influenza A & B	Negative
2018	Precovid	84	≥65	Y	F	SARI	Negative for Influenza A & B	Negative
2018	Precovid	74	≥65	Y	M	SARI	Negative for Influenza A & B	Negative
2018	Precovid	50	15-64	Y	M	SARI	Negative for Influenza A & B	Negative
2018	Precovid	34	15-64	Y	F	SARI	Negative for Influenza A & B	Negative
2018	Precovid	67	≥65	Y	M	SARI	Negative for Influenza A & B	Negative
2018	Precovid	80	≥65	Y	F	SARI	Negative for Influenza A & B	Negative
2018	Precovid	47	15-64	Y	F	SARI	Negative for Influenza A & B	Negative
2018	Precovid	78	≥65	Y	M	SARI	Influenza A/H3 Positive	Positive
2018	Precovid	68	≥65	Y	M	SARI	Negative for Influenza A & B	Negative
2018	Precovid	62	15-64	Y	F	SARI	Negative for Influenza A & B	Negative
2018	Precovid	44	15-64	Y	M	SARI	Influenza A/H3 Positive	Positive
2018	Precovid	22	15-64	Y	M	SARI	Influenza B Yamagata	Positive
2018	Precovid	47	15-64	Y	F	SARI	Negative for Influenza A & B	Negative
2018	Precovid	70	≥65	Y	M	SARI	Negative for Influenza A & B	Negative
2018	Precovid	72	≥65	Y	M	SARI	Negative for Influenza A & B	Negative
2018	Precovid	40	15-64	Y	M	SARI	Influenza B Yamagata	Positive
2018	Precovid	62	15-64	Y	M	SARI	Negative for Influenza A & B	Negative
2018	Precovid	85	≥65	Y	F	SARI	Negative for Influenza A & B	Negative
2018	Precovid	26	15-64	Y	F	SARI	Negative for Influenza A & B	Negative
2018	Precovid	51	15-64	Y	F	SARI	Negative for Influenza A & B	Negative
2018	Precovid	17	15-64	Y	M	SARI	Negative for Influenza A & B	Negative
2018	Precovid	64	15-64	Y	F	SARI	Negative for Influenza A & B	Negative
2018	Precovid	17	15-64	Y	M	SARI	Influenza B Yamagata	Positive
2018	Precovid	30	15-64	Y	F	SARI	Influenza B Yamagata	Positive
2018	Precovid	3	<5 years	Y	M	SARI	Negative for Influenza A & B	Negative
2018	Precovid	4	<5 years	M	M	SARI	Negative for Influenza A & B	Negative
2018	Precovid	1	<5 years	Y	F	SARI	Negative for Influenza A & B	Negative
2018	Precovid	2	<5 years	Y	M	SARI	Negative for Influenza A & B	Negative
2018	Precovid	5	5-14	Y	M	SARI	Negative for Influenza A & B	Negative
2018	Precovid	16	15-64	Y	M	SARI	Negative for Influenza A & B	Negative
2018	Precovid	74	≥65	Y	F	SARI	Negative for Influenza A & B	Negative
2018	Precovid	23	15-64	Y	M	SARI	Negative for Influenza A & B	Negative
2018	Precovid	67	≥65	Y	F	SARI	Negative for Influenza A & B	Negative
2018	Precovid	71	≥65	Y	F	SARI	Negative for Influenza A & B	Negative
2018	Precovid	68	≥65	Y	M	SARI	Influenza A/H3 Positive	Positive
2018	Precovid	72	≥65	Y	M	SARI	Negative for Influenza A & B	Negative
2018	Precovid	40	15-64	Y	F	SARI	Influenza B Yamagata	Positive
2018	Precovid	56	15-64	Y	M	SARI	Negative for Influenza A & B	Negative
2018	Precovid	22	15-64	Y	F	SARI	Influenza A/H3 Positive	Positive
2018	Precovid	58	15-64	Y	F	SARI	Negative for Influenza A & B	Negative
2018	Precovid	42	15-64	Y	M	SARI	Negative for Influenza A & B	Negative
2018	Precovid	79	≥65	Y	F	SARI	Negative for Influenza A & B	Negative
2018	Precovid	74	≥65	Y	F	SARI	Negative for Influenza A & B	Negative
2018	Precovid	61	15-64	Y	M	SARI	Influenza B Victoria	Positive
2018	Precovid	7	5-14	Y	F	SARI	Influenza A/H3 Positive	Positive
2018	Precovid	8	5-14	Y	M	SARI	Negative for Influenza A & B	Negative
2018	Precovid	17	15-64	Y	F	SARI	Negative for Influenza A & B	Negative
2018	Precovid	8	5-14	Y	F	SARI	Negative for Influenza A & B	Negative
2018	Precovid	68	≥65	Y	F	SARI	Negative for Influenza A & B	Negative
2018	Precovid	45	15-64	Y	M	SARI	Influenza B Yamagata	Positive
2018	Precovid	4	<5 years	M	M	SARI	Negative for Influenza A & B	Negative
2018	Precovid	11	5-14	Y	F	SARI	Negative for Influenza A & B	Negative
2018	Precovid	17	15-64	Y	F	SARI	Negative for Influenza A & B	Negative
2018	Precovid	70	≥65	Y	F	SARI	Negative for Influenza A & B	Negative
2018	Precovid	79	≥65	Y	F	SARI	Influenza A/H3 Positive	Positive
2018	Precovid	52	15-64	Y	F	SARI	Negative for Influenza A & B	Negative
2018	Precovid	14	5-14	Y	M	SARI	Negative for Influenza A & B	Negative
2018	Precovid	44	15-64	Y	M	SARI	Negative for Influenza A & B	Negative
2018	Precovid	84	≥65	Y	M	SARI	Negative for Influenza A & B	Negative
2018	Precovid	66	≥65	Y	F	SARI	Influenza A/H3 Positive	Positive
2018	Precovid	45	15-64	Y	M	SARI	Negative for Influenza A & B	Negative
2018	Precovid	74	≥65	Y	F	SARI	Negative for Influenza A & B	Negative
2018	Precovid	63	15-64	Y	M	SARI	Negative for Influenza A & B	Negative
2018	Precovid	47	15-64	Y	F	SARI	Negative for Influenza A & B	Negative
2018	Precovid	56	15-64	Y	M	SARI	Influenza A/H3 Positive	Positive
2018	Precovid	80	≥65	Y	F	SARI	Negative for Influenza A & B	Negative
2018	Precovid	5	5-14	Y	M	SARI	Influenza A(H1N1)pdm09	Positive
2018	Precovid	26	15-64	Y	F	SARI	Negative for Influenza A & B	Negative
2018	Precovid	65	≥65	Y	F	SARI	Negative for Influenza A & B	Negative
2018	Precovid	49	15-64	Y	M	SARI	Negative for Influenza A & B	Negative
2018	Precovid	22	15-64	Y	M	SARI	Negative for Influenza A & B	Negative
2018	Precovid	35	15-64	Y	M	SARI	Negative for Influenza A & B	Negative
2018	Precovid	73	≥65	Y	M	SARI	Negative for Influenza A & B	Negative
2018	Precovid	72	≥65	Y	M	SARI	Negative for Influenza A & B	Negative
2018	Precovid	52	15-64	Y	F	SARI	Influenza B Yamagata	Positive
2018	Precovid	59	15-64	Y	F	SARI	Influenza B Yamagata	Positive
2018	Precovid	81	≥65	Y	F	SARI	Influenza B Yamagata	Positive
2018	Precovid	61	15-64	Y	M	SARI	Negative for Influenza A & B	Negative
2018	Precovid	57	15-64	Y	M	SARI	Influenza B Yamagata	Positive
2018	Precovid	23	15-64	Y	M	SARI	Influenza A/H3 Positive	Positive
2018	Precovid	2	<5 years	Y	F	SARI	Negative for Influenza A & B	Negative
2018	Precovid	5	5-14	Y	M	SARI	Influenza A/H3 Positive	Positive
2018	Precovid	8	5-14	Y	M	SARI	Negative for Influenza A & B	Negative
2018	Precovid	5	5-14	Y	F	SARI	Influenza A/H3 Positive	Positive
2018	Precovid	8	5-14	Y	M	SARI	Negative for Influenza A & B	Negative
2018	Precovid	49	15-64	Y	F	SARI	Negative for Influenza A & B	Negative
2018	Precovid	74	≥65	Y	M	SARI	Negative for Influenza A & B	Negative
2018	Precovid	4	<5 years	M	M	SARI	Negative for Influenza A & B	Negative
2018	Precovid	22	15-64	Y	F	SARI	Negative for Influenza A & B	Negative
2018	Precovid	36	15-64	Y	F	SARI	Negative for Influenza A & B	Negative
2018	Precovid	19	15-64	Y	M	SARI	Influenza A/H3 Positive	Positive
2018	Precovid	49	15-64	Y	M	SARI	Influenza A/H3 Positive	Positive
2018	Precovid	34	15-64	Y	F	SARI	Negative for Influenza A & B	Negative
2018	Precovid	58	15-64	Y	F	SARI	Influenza A/H3 Positive	Positive
2018	Precovid	73	≥65	Y	F	SARI	Negative for Influenza A & B	Negative
2018	Precovid	54	15-64	Y	F	SARI	Negative for Influenza A & B	Negative
2018	Precovid	67	≥65	Y	M	SARI	Negative for Influenza A & B	Negative
2018	Precovid	2	<5 years	Y	M	SARI	Negative for Influenza A & B	Negative
2018	Precovid	84	≥65	Y	M	SARI	Influenza A/H3 Positive	Positive
2018	Precovid	73	≥65	Y	F	SARI	Negative for Influenza A & B	Negative
2018	Precovid	4	<5 years	Y	F	SARI	Negative for Influenza A & B	Negative
2018	Precovid	2	<5 years	Y	M	SARI	Negative for Influenza A & B	Negative
2018	Precovid	22	15-64	Y	F	SARI	Negative for Influenza A & B	Negative
2018	Precovid	70	≥65	Y	M	SARI	Negative for Influenza A & B	Negative
2018	Precovid	40	15-64	Y	F	SARI	Influenza A(H1N1)pdm09	Positive
2018	Precovid	41	15-64	Y	M	SARI	Influenza B Yamagata	Positive
2018	Precovid	38	15-64	Y	M	SARI	Negative for Influenza A & B	Negative
2018	Precovid	66	≥65	Y	M	SARI	Negative for Influenza A & B	Negative
2018	Precovid	24	15-64	Y	M	SARI	Negative for Influenza A & B	Negative
2018	Precovid	66	≥65	Y	F	SARI	Negative for Influenza A & B	Negative
2018	Precovid	72	≥65	Y	F	SARI	Negative for Influenza A & B	Negative
2018	Precovid	57	15-64	Y	F	SARI	Influenza A/H3 Positive	Positive
2018	Precovid	49	15-64	Y	F	SARI	Influenza A/H3 Positive	Positive
2018	Precovid	24	15-64	Y	F	SARI	Influenza A/H3 Positive	Positive
2018	Precovid	79	≥65	Y	F	SARI	Influenza A/H3 Positive	Positive
2018	Precovid	65	≥65	Y	M	SARI	Influenza A/H3 Positive	Positive
2018	Precovid	85	≥65	Y	F	SARI	Influenza A/H3 Positive	Positive
2018	Precovid	47	15-64	Y	F	SARI	Negative for Influenza A & B	Negative
2018	Precovid	51	15-64	Y	M	SARI	Influenza B Yamagata	Positive
2018	Precovid	45	15-64	Y	M	SARI	Influenza A(H1N1)pdm09	Positive
2018	Precovid	21	15-64	Y	F	SARI	Negative for Influenza A & B	Negative
2018	Precovid	19	15-64	Y	M	SARI	Influenza A(H1N1)pdm09	Positive
2018	Precovid	64	15-64	Y	M	SARI	Negative for Influenza A & B	Negative
2018	Precovid	43	15-64	Y	M	SARI	Negative for Influenza A & B	Negative
2018	Precovid	45	15-64	Y	M	SARI	Influenza A/H3 Positive	Positive
2018	Precovid	87	≥65	Y	F	SARI	Negative for Influenza A & B	Negative
2018	Precovid	63	15-64	Y	F	SARI	Influenza A/H3 Positive	Positive
2018	Precovid	63	15-64	Y	M	SARI	Influenza A/H3 Positive	Positive
2018	Precovid	3	<5 years	Y	F	SARI	Negative for Influenza A & B	Negative
2018	Precovid	63	15-64	Y	M	SARI	Influenza A/H3 Positive	Positive
2018	Precovid	73	≥65	Y	F	SARI	Negative for Influenza A & B	Negative
2018	Precovid	2	<5 years	Y	F	SARI	Influenza A/H3 Positive	Positive
2018	Precovid	84	≥65	Y	F	SARI	Influenza A/H3 Positive	Positive
2018	Precovid	4	<5 years	M	M	SARI	Influenza B Positive	Positive
2018	Precovid	53	15-64	Y	M	SARI	Influenza A/H3 Positive	Positive
2018	Precovid	25	15-64	Y	F	SARI	Influenza A/H3 Positive	Positive
2018	Precovid	2	<5 years	Y	M	SARI	Negative for Influenza A & B	Negative
2018	Precovid	55	15-64	Y	M	SARI	Negative for Influenza A & B	Negative
2018	Precovid	74	≥65	Y	M	SARI	Negative for Influenza A & B	Negative
2018	Precovid	79	≥65	Y	M	SARI	Influenza A/H3 Positive	Positive
2018	Precovid	48	15-64	Y	M	SARI	Influenza B Positive	Positive
2018	Precovid	41	15-64	Y	M	SARI	Negative for Influenza A & B	Negative
2018	Precovid	28	15-64	Y	M	SARI	Negative for Influenza A & B	Negative
2018	Precovid	64	15-64	Y	F	SARI	Negative for Influenza A & B	Negative
2018	Precovid	36	15-64	Y	F	SARI	Influenza A(H1N1)pdm09	Positive
2018	Precovid	44	15-64	Y	M	SARI	Influenza A/H3 Positive	Positive
2018	Precovid	58	15-64	Y	F	SARI	Negative for Influenza A & B	Negative
2018	Precovid	62	15-64	Y	M	SARI	Negative for Influenza A & B	Negative
2018	Precovid	68	≥65	Y	M	SARI	Negative for Influenza A & B	Negative
2018	Precovid	81	≥65	Y	F	SARI	Negative for Influenza A & B	Negative
2018	Precovid	34	15-64	Y	M	SARI	Influenza A/H3 Positive	Positive
2018	Precovid	24	15-64	Y	M	SARI	Influenza B Yamagata	Positive
2018	Precovid	89	≥65	Y	F	SARI	Influenza A/H3 Positive	Positive
2018	Precovid	76	≥65	Y	M	SARI	Influenza A/H3 Positive	Positive
2018	Precovid	43	15-64	Y	M	SARI	Negative for Influenza A & B	Negative
2018	Precovid	72	≥65	Y	F	SARI	Negative for Influenza A & B	Negative
2018	Precovid	70	≥65	Y	F	SARI	Influenza A(H1N1)pdm09	Positive
2018	Precovid	15	15-64	Y	M	SARI	Influenza B Yamagata	Positive
2018	Precovid	46	15-64	Y	M	SARI	Influenza A(H1N1)pdm09	Positive
2018	Precovid	59	15-64	Y	F	SARI	Influenza B Positive	Positive
2018	Precovid	30	15-64	Y	M	SARI	Negative for Influenza A & B	Negative
2018	Precovid	54	15-64	Y	M	SARI	Negative for Influenza A & B	Negative
2018	Precovid	24	15-64	Y	M	SARI	Negative for Influenza A & B	Negative
2018	Precovid	65	≥65	Y	F	SARI	Negative for Influenza A & B	Negative
2018	Precovid	76	≥65	Y	F	SARI	Negative for Influenza A & B	Negative
2018	Precovid	67	≥65	Y	F	SARI	Influenza A/H3 Positive	Positive
2018	Precovid	75	≥65	Y	M	SARI	Influenza B Yamagata	Positive
2018	Precovid	78	≥65	Y	M	SARI	Negative for Influenza A & B	Negative
2018	Precovid	65	≥65	Y	F	SARI	Negative for Influenza A & B	Negative
2018	Precovid	81	≥65	Y	F	SARI	Influenza B Yamagata	Positive
2018	Precovid	57	15-64	Y	M	SARI	Negative for Influenza A & B	Negative
2018	Precovid	10	5-14	Y	F	SARI	Negative for Influenza A & B	Negative
2018	Precovid	60	15-64	Y	F	SARI	Negative for Influenza A & B	Negative
2018	Precovid	10	5-14	Y	M	SARI	Influenza B Yamagata	Positive
2018	Precovid	1	<5 years	Y	M	SARI	Influenza B Yamagata	Positive
2018	Precovid	7	5-14	Y	M	SARI	Negative for Influenza A & B	Negative
2018	Precovid	9	5-14	Y	M	SARI	Influenza A(H1N1)pdm09	Positive
2018	Precovid	1	<5 years	Y	F	SARI	Influenza B Positive	Positive
2018	Precovid	36	15-64	Y	F	SARI	Negative for Influenza A & B	Negative
2018	Precovid	40	15-64	Y	F	SARI	Negative for Influenza A & B	Negative
2018	Precovid	4	<5 years	M	M	SARI	Negative for Influenza A & B	Negative
2018	Precovid	4	<5 years	M	F	SARI	Negative for Influenza A & B	Negative
2018	Precovid	1	<5 years	Y	F	SARI	Negative for Influenza A & B	Negative
2018	Precovid	52	15-64	Y	F	SARI	Negative for Influenza A & B	Negative
2018	Precovid	74	≥65	Y	F	SARI	Influenza A/H3 Positive	Positive
2018	Precovid	65	≥65	Y	M	SARI	Negative for Influenza A & B	Negative
2018	Precovid	42	15-64	Y	F	SARI	Influenza A(H1N1)pdm09	Positive
2018	Precovid	82	≥65	Y	M	SARI	Influenza A/H3 Positive	Positive
2018	Precovid	39	15-64	Y	F	SARI	Negative for Influenza A & B	Negative
2018	Precovid	70	≥65	Y	M	SARI	Negative for Influenza A & B	Negative
2018	Precovid	45	15-64	Y	F	SARI	Negative for Influenza A & B	Negative
2018	Precovid	70	≥65	Y	M	SARI	Negative for Influenza A & B	Negative
2018	Precovid	52	15-64	Y	M	SARI	Influenza A(H1N1)pdm09	Positive
2018	Precovid	42	15-64	Y	F	SARI	Negative for Influenza A & B	Negative
2018	Precovid	60	15-64	Y	M	SARI	Negative for Influenza A & B	Negative
2018	Precovid	81	≥65	Y	M	SARI	Negative for Influenza A & B	Negative
2018	Precovid	5	5-14	Y	F	SARI	Negative for Influenza A & B	Negative
2018	Precovid	3	<5 years	Y	F	SARI	Negative for Influenza A & B	Negative
2018	Precovid	4	<5 years	Y	F	SARI	Negative for Influenza A & B	Negative
2018	Precovid	60	15-64	Y	M	SARI	Influenza B Positive	Positive
2018	Precovid	38	15-64	Y	F	SARI	Negative for Influenza A & B	Negative
2018	Precovid	53	15-64	Y	F	SARI	Negative for Influenza A & B	Negative
2018	Precovid	4	<5 years	M	M	SARI	Negative for Influenza A & B	Negative
2018	Precovid	5	5-14	Y	M	SARI	Negative for Influenza A & B	Negative
2018	Precovid	21	15-64	Y	M	SARI	Negative for Influenza A & B	Negative
2018	Precovid	74	≥65	Y	M	SARI	Influenza B Victoria	Positive
2018	Precovid	3	<5 years	Y	M	SARI	Negative for Influenza A & B	Negative
2018	Precovid	75	≥65	Y	M	SARI	Influenza B Yamagata	Positive
2018	Precovid	56	15-64	Y	M	SARI	Negative for Influenza A & B	Negative
2018	Precovid	72	≥65	Y	F	SARI	Negative for Influenza A & B	Negative
2018	Precovid	64	15-64	Y	M	SARI	Influenza A/H3 Positive	Positive
2018	Precovid	12	5-14	Y	M	SARI	Negative for Influenza A & B	Negative
2018	Precovid	84	≥65	Y	F	SARI	Negative for Influenza A & B	Negative
2018	Precovid	70	≥65	Y	M	SARI	Negative for Influenza A & B	Negative
2018	Precovid	57	15-64	Y	M	SARI	Negative for Influenza A & B	Negative
2018	Precovid	21	15-64	Y	M	SARI	Negative for Influenza A & B	Negative
2018	Precovid	30	15-64	Y	F	SARI	Negative for Influenza A & B	Negative
2018	Precovid	62	15-64	Y	F	SARI	Influenza B Yamagata	Positive
2018	Precovid	31	15-64	Y	M	SARI	Negative for Influenza A & B	Negative
2018	Precovid	57	15-64	Y	M	SARI	Influenza B Yamagata	Positive
2018	Precovid	68	≥65	Y	M	SARI	Influenza A/H3 Positive	Positive
2018	Precovid	69	≥65	Y	F	SARI	Negative for Influenza A & B	Negative
2018	Precovid	3	<5 years	Y	F	SARI	Negative for Influenza A & B	Negative
2018	Precovid	2	<5 years	Y	M	SARI	Influenza B Yamagata	Positive
2018	Precovid	23	15-64	Y	F	SARI	Negative for Influenza A & B	Negative
2018	Precovid	7	5-14	Y	M	SARI	Negative for Influenza A & B	Negative
2018	Precovid	1	<5 years	Y	M	SARI	Influenza B Victoria	Positive
2018	Precovid	5	5-14	Y	F	SARI	Negative for Influenza A & B	Negative
2018	Precovid	1	<5 years	Y	M	SARI	Negative for Influenza A & B	Negative
2018	Precovid	5	5-14	Y	M	SARI	Negative for Influenza A & B	Negative
2018	Precovid	38	15-64	Y	M	SARI	Negative for Influenza A & B	Negative
2018	Precovid	27	15-64	Y	M	SARI	Negative for Influenza A & B	Negative
2018	Precovid	5	5-14	Y	F	SARI	Negative for Influenza A & B	Negative
2018	Precovid	9	5-14	Y	M	SARI	Negative for Influenza A & B	Negative
2018	Precovid	3	<5 years	Y	F	SARI	Negative for Influenza A & B	Negative
2018	Precovid	10	5-14	Y	M	SARI	Influenza A/H3 Positive	Positive
2018	Precovid	63	15-64	Y	M	SARI	Negative for Influenza A & B	Negative
2018	Precovid	17	15-64	Y	F	SARI	Negative for Influenza A & B	Negative
2018	Precovid	21	15-64	Y	F	SARI	Influenza B Yamagata	Positive
2018	Precovid	72	≥65	Y	M	SARI	Negative for Influenza A & B	Negative
2018	Precovid	6	5-14	Y	M	SARI	Negative for Influenza A & B	Negative
2018	Precovid	88	≥65	Y	M	SARI	Negative for Influenza A & B	Negative
2018	Precovid	6	5-14	Y	F	SARI	Influenza B Victoria	Positive
2018	Precovid	68	≥65	Y	M	SARI	Negative for Influenza A & B	Negative
2018	Precovid	86	≥65	Y	M	SARI	Influenza B Yamagata	Positive
2018	Precovid	17	15-64	Y	F	SARI	Negative for Influenza A & B	Negative
2018	Precovid	50	15-64	Y	M	SARI	Negative for Influenza A & B	Negative
2018	Precovid	78	≥65	Y	F	SARI	Negative for Influenza A & B	Negative
2018	Precovid	66	≥65	Y	F	SARI	Negative for Influenza A & B	Negative
2018	Precovid	66	≥65	Y	M	SARI	Negative for Influenza A & B	Negative
2018	Precovid	81	≥65	Y	F	SARI	Influenza B Yamagata	Positive
2018	Precovid	22	15-64	Y	M	SARI	Negative for Influenza A & B	Negative
2018	Precovid	17	15-64	Y	M	SARI	Negative for Influenza A & B	Negative
2018	Precovid	53	15-64	Y	F	SARI	Influenza A/H3 Positive	Positive
2018	Precovid	35	15-64	Y	F	SARI	Influenza B Yamagata	Positive
2018	Precovid	75	≥65	Y	M	SARI	Negative for Influenza A & B	Negative
2018	Precovid	1	<5 years	M	F	SARI	Negative for Influenza A & B	Negative
2018	Precovid	82	≥65	Y	F	SARI	Negative for Influenza A & B	Negative
2018	Precovid	16	15-64	Y	F	SARI	Influenza B Victoria	Positive
2018	Precovid	77	≥65	Y	M	SARI	Negative for Influenza A & B	Negative
2018	Precovid	48	15-64	Y	M	SARI	Negative for Influenza A & B	Negative
2018	Precovid	34	15-64	Y	F	SARI	Negative for Influenza A & B	Negative
2018	Precovid	22	15-64	Y	F	SARI	Negative for Influenza A & B	Negative
2018	Precovid	84	≥65	Y	M	SARI	Influenza B Yamagata	Positive
2018	Precovid	4	<5 years	M	F	SARI	Negative for Influenza A & B	Negative
2018	Precovid	84	≥65	Y	F	SARI	Influenza B Yamagata	Positive
2018	Precovid	50	15-64	Y	F	SARI	Influenza A(H1N1)pdm09	Positive
2018	Precovid	60	15-64	Y	F	SARI	Negative for Influenza A & B	Negative
2018	Precovid	65	≥65	Y	M	SARI	Negative for Influenza A & B	Negative
2018	Precovid	34	15-64	Y	F	SARI	Negative for Influenza A & B	Negative
2018	Precovid	30	15-64	Y	F	SARI	Influenza B Yamagata	Positive
2018	Precovid	66	≥65	Y	F	SARI	Negative for Influenza A & B	Negative
2018	Precovid	55	15-64	Y	F	SARI	Negative for Influenza A & B	Negative
2018	Precovid	9	5-14	Y	M	SARI	Negative for Influenza A & B	Negative
2018	Precovid	10	5-14	Y	M	SARI	Negative for Influenza A & B	Negative
2018	Precovid	84	≥65	Y	F	SARI	Negative for Influenza A & B	Negative
2018	Precovid	7	5-14	Y	M	SARI	Negative for Influenza A & B	Negative
2018	Precovid	7	5-14	Y	M	SARI	Negative for Influenza A & B	Negative
2018	Precovid	4	<5 years	Y	M	SARI	Negative for Influenza A & B	Negative
2018	Precovid	8	5-14	Y	F	SARI	Negative for Influenza A & B	Negative
2018	Precovid	7	5-14	Y	F	SARI	Negative for Influenza A & B	Negative
2018	Precovid	3	<5 years	M	F	SARI	Negative for Influenza A & B	Negative
2018	Precovid	3	<5 years	Y	F	SARI	Negative for Influenza A & B	Negative
2018	Precovid	4	<5 years	Y	M	SARI	Negative for Influenza A & B	Negative
2018	Precovid	28	15-64	Y	F	SARI	Influenza A(H1N1)pdm09	Positive
2018	Precovid	76	≥65	Y	F	SARI	Negative for Influenza A & B	Negative
2018	Precovid	39	15-64	Y	F	SARI	Influenza B Yamagata	Positive
2018	Precovid	68	≥65	Y	M	SARI	Negative for Influenza A & B	Negative
2018	Precovid	35	15-64	Y	M	SARI	Negative for Influenza A & B	Negative
2018	Precovid	22	15-64	Y	M	SARI	Negative for Influenza A & B	Negative
2018	Precovid	22	15-64	Y	M	SARI	Influenza A/H3 Positive	Positive
2018	Precovid	28	15-64	Y	M	SARI	Negative for Influenza A & B	Negative
2018	Precovid	43	15-64	Y	F	SARI	Influenza A(H1N1)pdm09	Positive
2018	Precovid	55	15-64	Y	F	SARI	Influenza A(H1N1)pdm09	Positive
2018	Precovid	17	15-64	Y	F	SARI	Negative for Influenza A & B	Negative
2018	Precovid	80	≥65	Y	M	SARI	Negative for Influenza A & B	Negative
2018	Precovid	86	≥65	Y	F	SARI	Negative for Influenza A & B	Negative
2018	Precovid	24	15-64	Y	F	SARI	Negative for Influenza A & B	Negative
2018	Precovid	73	≥65	Y	F	SARI	Negative for Influenza A & B	Negative
2018	Precovid	2	<5 years	Y	M	SARI	Negative for Influenza A & B	Negative
2018	Precovid	92	≥65	Y	F	SARI	Negative for Influenza A & B	Negative
2018	Precovid	72	≥65	Y	F	SARI	Influenza A(H1N1)pdm09	Positive
2018	Precovid	71	≥65	Y	M	SARI	Negative for Influenza A & B	Negative
2018	Precovid	7	5-14	Y	F	SARI	Negative for Influenza A & B	Negative
2018	Precovid	3	<5 years	Y	M	SARI	Negative for Influenza A & B	Negative
2018	Precovid	77	≥65	Y	M	SARI	Influenza A/H3 Positive	Positive
2018	Precovid	86	≥65	Y	M	SARI	Negative for Influenza A & B	Negative
2018	Precovid	83	≥65	Y	M	SARI	Negative for Influenza A & B	Negative
2018	Precovid	4	<5 years	M	M	SARI	Negative for Influenza A & B	Negative
2018	Precovid	9	5-14	Y	F	SARI	Negative for Influenza A & B	Negative
2018	Precovid	1	<5 years	Y	F	SARI	Influenza B Yamagata	Positive
2018	Precovid	1	<5 years	M	F	SARI	Negative for Influenza A & B	Negative
2018	Precovid	45	15-64	Y	M	SARI	Negative for Influenza A & B	Negative
2018	Precovid	5	5-14	Y	M	SARI	Negative for Influenza A & B	Negative
2018	Precovid	69	≥65	Y	M	SARI	Negative for Influenza A & B	Negative
2018	Precovid	60	15-64	Y	F	SARI	Negative for Influenza A & B	Negative
2018	Precovid	64	15-64	Y	M	SARI	Negative for Influenza A & B	Negative
2018	Precovid	77	≥65	Y	M	SARI	Negative for Influenza A & B	Negative
2018	Precovid	51	15-64	Y	M	SARI	Negative for Influenza A & B	Negative
2018	Precovid	24	15-64	Y	F	SARI	Negative for Influenza A & B	Negative
2018	Precovid	83	≥65	Y	F	SARI	Negative for Influenza A & B	Negative
2018	Precovid	76	≥65	Y	M	SARI	Negative for Influenza A & B	Negative
2018	Precovid	79	≥65	Y	M	SARI	Negative for Influenza A & B	Negative
2018	Precovid	65	≥65	Y	M	SARI	Negative for Influenza A & B	Negative
2018	Precovid	35	15-64	Y	F	SARI	Negative for Influenza A & B	Negative
2018	Precovid	64	15-64	Y	F	SARI	Negative for Influenza A & B	Negative
2018	Precovid	38	15-64	Y	F	SARI	Negative for Influenza A & B	Negative
2018	Precovid	30	15-64	Y	M	SARI	Negative for Influenza A & B	Negative
2018	Precovid	72	≥65	Y	F	SARI	Negative for Influenza A & B	Negative
2018	Precovid	30	15-64	Y	M	SARI	Negative for Influenza A & B	Negative
2018	Precovid	56	15-64	Y	F	SARI	Influenza A(H1N1)pdm09	Positive
2018	Precovid	65	≥65	Y	M	SARI	Negative for Influenza A & B	Negative
2018	Precovid	12	5-14	Y	M	SARI	Negative for Influenza A & B	Negative
2018	Precovid	5	5-14	Y	M	SARI	Influenza B Victoria	Positive
2018	Precovid	59	15-64	Y	F	SARI	Negative for Influenza A & B	Negative
2018	Precovid	67	≥65	Y	M	SARI	Negative for Influenza A & B	Negative
2018	Precovid	40	15-64	Y	M	SARI	Negative for Influenza A & B	Negative
2018	Precovid	4	<5 years	Y	M	SARI	Negative for Influenza A & B	Negative
2018	Precovid	2	<5 years	Y	M	SARI	Negative for Influenza A & B	Negative
2018	Precovid	40	15-64	Y	F	SARI	Negative for Influenza A & B	Negative
2018	Precovid	70	≥65	Y	M	SARI	Negative for Influenza A & B	Negative
2018	Precovid	64	15-64	Y	M	SARI	Negative for Influenza A & B	Negative
2018	Precovid	4	<5 years	M	M	SARI	Negative for Influenza A & B	Negative
2018	Precovid	1	<5 years	Y	M	SARI	Negative for Influenza A & B	Negative
2018	Precovid	9	5-14	Y	M	SARI	Negative for Influenza A & B	Negative
2018	Precovid	83	≥65	Y	F	SARI	Negative for Influenza A & B	Negative
2018	Precovid	20	15-64	Y	M	SARI	Negative for Influenza A & B	Negative
2018	Precovid	50	15-64	Y	F	SARI	Negative for Influenza A & B	Negative
2018	Precovid	58	15-64	Y	M	SARI	Negative for Influenza A & B	Negative
2018	Precovid	26	15-64	Y	M	SARI	Negative for Influenza A & B	Negative
2018	Precovid	47	15-64	Y	F	SARI	Negative for Influenza A & B	Negative
2018	Precovid	65	≥65	Y	M	SARI	Negative for Influenza A & B	Negative
2018	Precovid	65	≥65	Y	M	SARI	Negative for Influenza A & B	Negative
2018	Precovid	40	15-64	Y	M	SARI	Influenza A/H3 Positive	Positive
2018	Precovid	58	15-64	Y	M	SARI	Negative for Influenza A & B	Negative
2018	Precovid	17	15-64	Y	M	SARI	Negative for Influenza A & B	Negative
2018	Precovid	70	≥65	Y	F	SARI	Negative for Influenza A & B	Negative
2018	Precovid	72	≥65	Y	M	SARI	Negative for Influenza A & B	Negative
2018	Precovid	55	15-64	Y	M	SARI	Negative for Influenza A & B	Negative
2018	Precovid	83	≥65	Y	F	SARI	Negative for Influenza A & B	Negative
2018	Precovid	33	15-64	Y	F	SARI	Negative for Influenza A & B	Negative
2018	Precovid	42	15-64	Y	F	SARI	Influenza A/H3 Positive	Positive
2018	Precovid	34	15-64	Y	M	SARI	Negative for Influenza A & B	Negative
2018	Precovid	52	15-64	Y	F	SARI	Negative for Influenza A & B	Negative
2018	Precovid	83	≥65	Y	M	SARI	Negative for Influenza A & B	Negative
2018	Precovid	72	≥65	Y	M	SARI	Negative for Influenza A & B	Negative
2018	Precovid	1	<5 years	Y	F	SARI	Negative for Influenza A & B	Negative
2018	Precovid	76	≥65	Y	F	SARI	Negative for Influenza A & B	Negative
2018	Precovid	3	<5 years	M	M	SARI	Negative for Influenza A & B	Negative
2018	Precovid	2	<5 years	Y	M	SARI	Negative for Influenza A & B	Negative
2018	Precovid	8	5-14	Y	M	SARI	Negative for Influenza A & B	Negative
2018	Precovid	68	≥65	Y	F	SARI	Negative for Influenza A & B	Negative
2018	Precovid	9	5-14	Y	F	SARI	Negative for Influenza A & B	Negative
2018	Precovid	1	<5 years	Y	M	SARI	Negative for Influenza A & B	Negative
2018	Precovid	10	5-14	Y	F	SARI	Negative for Influenza A & B	Negative
2018	Precovid	52	15-64	Y	F	SARI	Negative for Influenza A & B	Negative
2018	Precovid	80	≥65	Y	F	SARI	Negative for Influenza A & B	Negative
2018	Precovid	25	15-64	Y	F	SARI	Negative for Influenza A & B	Negative
2018	Precovid	63	15-64	Y	M	SARI	Negative for Influenza A & B	Negative
2018	Precovid	41	15-64	Y	M	SARI	Negative for Influenza A & B	Negative
2018	Precovid	65	≥65	Y	F	SARI	Negative for Influenza A & B	Negative
2018	Precovid	50	15-64	Y	M	SARI	Influenza A/H3 Positive	Positive
2018	Precovid	23	15-64	Y	M	SARI	Negative for Influenza A & B	Negative
2018	Precovid	66	≥65	Y	F	SARI	Negative for Influenza A & B	Negative
2018	Precovid	70	≥65	Y	F	SARI	Negative for Influenza A & B	Negative
2018	Precovid	84	≥65	Y	F	SARI	Negative for Influenza A & B	Negative
2018	Precovid	70	≥65	Y	M	SARI	Negative for Influenza A & B	Negative
2018	Precovid	81	≥65	Y	F	SARI	Negative for Influenza A & B	Negative
2018	Precovid	10	5-14	Y	F	SARI	Negative for Influenza A & B	Negative
2018	Precovid	68	≥65	Y	M	SARI	Negative for Influenza A & B	Negative
2018	Precovid	1	<5 years	Y	M	SARI	Negative for Influenza A & B	Negative
2018	Precovid	70	≥65	Y	F	SARI	Influenza A(H1N1)pdm09	Positive
2018	Precovid	60	15-64	Y	F	SARI	Negative for Influenza A & B	Negative
2018	Precovid	3	<5 years	M	F	SARI	Negative for Influenza A & B	Negative
2018	Precovid	50	15-64	Y	F	SARI	Negative for Influenza A & B	Negative
2018	Precovid	10	5-14	Y	M	SARI	Negative for Influenza A & B	Negative
2018	Precovid	4	<5 years	Y	M	SARI	Negative for Influenza A & B	Negative
2018	Precovid	62	15-64	Y	F	SARI	Negative for Influenza A & B	Negative
2018	Precovid	61	15-64	Y	M	SARI	Negative for Influenza A & B	Negative
2018	Precovid	70	≥65	Y	F	SARI	Negative for Influenza A & B	Negative
2018	Precovid	80	≥65	Y	F	SARI	Negative for Influenza A & B	Negative
2018	Precovid	73	≥65	Y	F	SARI	Negative for Influenza A & B	Negative
2018	Precovid	50	15-64	Y	M	SARI	Negative for Influenza A & B	Negative
2018	Precovid	78	≥65	Y	F	SARI	Negative for Influenza A & B	Negative
2018	Precovid	45	15-64	Y	F	SARI	Negative for Influenza A & B	Negative
2018	Precovid	58	15-64	Y	F	SARI	Negative for Influenza A & B	Negative
2018	Precovid	53	15-64	Y	M	SARI	Negative for Influenza A & B	Negative
2018	Precovid	68	≥65	Y	F	SARI	Negative for Influenza A & B	Negative
2018	Precovid	40	15-64	Y	F	SARI	Negative for Influenza A & B	Negative
2018	Precovid	39	15-64	Y	F	SARI	Negative for Influenza A & B	Negative
2018	Precovid	35	15-64	Y	M	SARI	Negative for Influenza A & B	Negative
2018	Precovid	40	15-64	Y	M	SARI	Negative for Influenza A & B	Negative
2018	Precovid	3	<5 years	Y	M	SARI	Negative for Influenza A & B	Negative
2018	Precovid	84	≥65	Y	F	SARI	Negative for Influenza A & B	Negative
2018	Precovid	1	<5 years	Y	M	SARI	Negative for Influenza A & B	Negative
2018	Precovid	18	15-64	Y	F	SARI	Negative for Influenza A & B	Negative
2018	Precovid	21	15-64	Y	M	SARI	Negative for Influenza A & B	Negative
2018	Precovid	5	5-14	Y	M	SARI	Negative for Influenza A & B	Negative
2018	Precovid	1	<5 years	Y	F	SARI	Negative for Influenza A & B	Negative
2018	Precovid	5	5-14	Y	F	SARI	Negative for Influenza A & B	Negative
2018	Precovid	1	<5 years	Y	M	SARI	Negative for Influenza A & B	Negative
2018	Precovid	5	5-14	Y	M	SARI	Negative for Influenza A & B	Negative
2018	Precovid	64	15-64	Y	F	SARI	Negative for Influenza A & B	Negative
2018	Precovid	26	15-64	Y	M	SARI	Negative for Influenza A & B	Negative
2018	Precovid	83	≥65	Y	M	SARI	Negative for Influenza A & B	Negative
2018	Precovid	72	≥65	Y	M	SARI	Negative for Influenza A & B	Negative
2018	Precovid	30	15-64	Y	M	SARI	Negative for Influenza A & B	Negative
2018	Precovid	28	15-64	Y	M	SARI	Negative for Influenza A & B	Negative
2018	Precovid	80	≥65	Y	M	SARI	Negative for Influenza A & B	Negative
2018	Precovid	61	15-64	Y	F	SARI	Negative for Influenza A & B	Negative
2018	Precovid	2	<5 years	M	M	SARI	Negative for Influenza A & B	Negative
2018	Precovid	62	15-64	Y	F	SARI	Negative for Influenza A & B	Negative
2018	Precovid	3	<5 years	Y	F	SARI	Negative for Influenza A & B	Negative
2018	Precovid	5	5-14	Y	F	SARI	Negative for Influenza A & B	Negative
2018	Precovid	1	<5 years	Y	F	SARI	Negative for Influenza A & B	Negative
2018	Precovid	7	5-14	Y	M	SARI	Negative for Influenza A & B	Negative
2018	Precovid	4	<5 years	Y	M	SARI	Negative for Influenza A & B	Negative
2018	Precovid	9	5-14	Y	F	SARI	Negative for Influenza A & B	Negative
2018	Precovid	70	≥65	Y	F	SARI	Negative for Influenza A & B	Negative
2018	Precovid	65	≥65	Y	M	SARI	Negative for Influenza A & B	Negative
2018	Precovid	93	≥65	Y	F	SARI	Negative for Influenza A & B	Negative
2018	Precovid	48	15-64	Y	M	SARI	Negative for Influenza A & B	Negative
2018	Precovid	13	5-14	Y	M	SARI	Negative for Influenza A & B	Negative
2018	Precovid	70	≥65	Y	M	SARI	Negative for Influenza A & B	Negative
2018	Precovid	12	5-14	Y	M	SARI	Negative for Influenza A & B	Negative
2018	Precovid	4	<5 years	M	M	SARI	Negative for Influenza A & B	Negative
2018	Precovid	58	15-64	Y	F	SARI	Negative for Influenza A & B	Negative
2018	Precovid	59	15-64	Y	F	SARI	Influenza A(H1N1)pdm09	Positive
2018	Precovid	56	15-64	Y	M	SARI	Negative for Influenza A & B	Negative
2018	Precovid	55	15-64	Y	M	SARI	Negative for Influenza A & B	Negative
2018	Precovid	22	15-64	Y	M	SARI	Negative for Influenza A & B	Negative
2018	Precovid	9	5-14	Y	F	SARI	Negative for Influenza A & B	Negative
2018	Precovid	12	5-14	Y	M	SARI	Negative for Influenza A & B	Negative
2018	Precovid	4	<5 years	M	F	SARI	Negative for Influenza A & B	Negative
2018	Precovid	65	≥65	Y	M	SARI	Negative for Influenza A & B	Negative
2018	Precovid	4	<5 years	M	F	SARI	Negative for Influenza A & B	Negative
2018	Precovid	85	≥65	Y	F	SARI	Negative for Influenza A & B	Negative
2018	Precovid	89	≥65	Y	F	SARI	Negative for Influenza A & B	Negative
2018	Precovid	89	≥65	Y	F	SARI	Negative for Influenza A & B	Negative
2018	Precovid	42	15-64	Y	M	SARI	Negative for Influenza A & B	Negative
2018	Precovid	80	≥65	Y	F	SARI	Negative for Influenza A & B	Negative
2018	Precovid	21	15-64	Y	M	SARI	Negative for Influenza A & B	Negative
2018	Precovid	1	<5 years	M	M	SARI	Negative for Influenza A & B	Negative
2018	Precovid	2	<5 years	M	M	SARI	Negative for Influenza A & B	Negative
2018	Precovid	11	5-14	Y	F	SARI	Negative for Influenza A & B	Negative
2018	Precovid	6	5-14	Y	M	SARI	Negative for Influenza A & B	Negative
2018	Precovid	3	<5 years	M	M	SARI	Negative for Influenza A & B	Negative
2018	Precovid	71	≥65	Y	F	SARI	Negative for Influenza A & B	Negative
2018	Precovid	18	15-64	Y	F	SARI	Negative for Influenza A & B	Negative
2018	Precovid	70	≥65	Y	M	SARI	Negative for Influenza A & B	Negative
2018	Precovid	80	≥65	Y	M	SARI	Negative for Influenza A & B	Negative
2018	Precovid	67	≥65	Y	M	SARI	Negative for Influenza A & B	Negative
2018	Precovid	32	15-64	Y	M	SARI	Negative for Influenza A & B	Negative
2018	Precovid	70	≥65	Y	F	SARI	Negative for Influenza A & B	Negative
2018	Precovid	33	15-64	Y	F	SARI	Negative for Influenza A & B	Negative
2018	Precovid	35	15-64	Y	F	SARI	Negative for Influenza A & B	Negative
2018	Precovid	18	15-64	Y	F	SARI	Negative for Influenza A & B	Negative
2018	Precovid	55	15-64	Y	F	SARI	Negative for Influenza A & B	Negative
2018	Precovid	2	<5 years	Y	M	SARI	Negative for Influenza A & B	Negative
2018	Precovid	1	<5 years	Y	F	SARI	Negative for Influenza A & B	Negative
2018	Precovid	10	5-14	Y	M	SARI	Negative for Influenza A & B	Negative
2018	Precovid	13	5-14	Y	M	SARI	Negative for Influenza A & B	Negative
2018	Precovid	38	15-64	Y	M	SARI	Negative for Influenza A & B	Negative
2018	Precovid	85	≥65	Y	F	SARI	Influenza B Victoria	Positive
2018	Precovid	8	5-14	Y	M	SARI	Negative for Influenza A & B	Negative
2018	Precovid	3	<5 years	Y	F	SARI	Negative for Influenza A & B	Negative
2018	Precovid	4	<5 years	M	F	SARI	Negative for Influenza A & B	Negative
2018	Precovid	70	≥65	Y	M	SARI	Negative for Influenza A & B	Negative
2018	Precovid	26	15-64	Y	M	SARI	Negative for Influenza A & B	Negative
2018	Precovid	56	15-64	Y	M	SARI	Negative for Influenza A & B	Negative
2018	Precovid	40	15-64	Y	F	SARI	Negative for Influenza A & B	Negative
2018	Precovid	40	15-64	Y	M	SARI	Negative for Influenza A & B	Negative
2018	Precovid	72	≥65	Y	F	SARI	Negative for Influenza A & B	Negative
2018	Precovid	20	15-64	Y	M	SARI	Negative for Influenza A & B	Negative
2018	Precovid	28	15-64	Y	F	SARI	Negative for Influenza A & B	Negative
2018	Precovid	28	15-64	Y	F	SARI	Negative for Influenza A & B	Negative
2018	Precovid	94	≥65	Y	F	SARI	Negative for Influenza A & B	Negative
2018	Precovid	2	<5 years	Y	F	SARI	Negative for Influenza A & B	Negative
2018	Precovid	85	≥65	Y	M	SARI	Negative for Influenza A & B	Negative
2018	Precovid	34	15-64	Y	M	SARI	Negative for Influenza A & B	Negative
2018	Precovid	3	<5 years	Y	M	SARI	Negative for Influenza A & B	Negative
2018	Precovid	80	≥65	Y	F	SARI	Negative for Influenza A & B	Negative
2018	Precovid	68	≥65	Y	F	SARI	Negative for Influenza A & B	Negative
2018	Precovid	3	<5 years	M	M	SARI	Negative for Influenza A & B	Negative
2018	Precovid	62	15-64	Y	M	SARI	Negative for Influenza A & B	Negative
2018	Precovid	13	5-14	Y	M	SARI	Negative for Influenza A & B	Negative
2018	Precovid	5	5-14	Y	M	SARI	Negative for Influenza A & B	Negative
2018	Precovid	67	≥65	Y	F	SARI	Negative for Influenza A & B	Negative
2018	Precovid	7	5-14	Y	M	SARI	Negative for Influenza A & B	Negative
2018	Precovid	15	15-64	Y	M	SARI	Negative for Influenza A & B	Negative
2018	Precovid	67	≥65	Y	F	SARI	Influenza B Yamagata	Positive
2018	Precovid	80	≥65	Y	M	SARI	Negative for Influenza A & B	Negative
2018	Precovid	44	15-64	Y	M	SARI	Negative for Influenza A & B	Negative
2018	Precovid	50	15-64	Y	F	SARI	Negative for Influenza A & B	Negative
2018	Precovid	69	≥65	Y	M	SARI	Negative for Influenza A & B	Negative
2018	Precovid	46	15-64	Y	M	SARI	Negative for Influenza A & B	Negative
2018	Precovid	66	≥65	Y	M	SARI	Negative for Influenza A & B	Negative
2018	Precovid	4	<5 years	Y	M	SARI	Negative for Influenza A & B	Negative
2018	Precovid	26	15-64	Y	M	SARI	Negative for Influenza A & B	Negative
2018	Precovid	3	<5 years	M	F	SARI	Negative for Influenza A & B	Negative
2018	Precovid	50	15-64	Y	F	SARI	Negative for Influenza A & B	Negative
2018	Precovid	7	5-14	Y	M	SARI	Negative for Influenza A & B	Negative
2018	Precovid	3	<5 years	M	M	SARI	Negative for Influenza A & B	Negative
2018	Precovid	8	5-14	Y	M	SARI	Negative for Influenza A & B	Negative
2018	Precovid	70	≥65	Y	F	SARI	Negative for Influenza A & B	Negative
2018	Precovid	38	15-64	Y	M	SARI	Negative for Influenza A & B	Negative
2018	Precovid	58	15-64	Y	F	SARI	Negative for Influenza A & B	Negative
2018	Precovid	10	5-14	Y	M	SARI	Negative for Influenza A & B	Negative
2018	Precovid	4	<5 years	Y	M	SARI	Negative for Influenza A & B	Negative
2018	Precovid	3	<5 years	M	M	SARI	Negative for Influenza A & B	Negative
2018	Precovid	3	<5 years	Y	F	SARI	Negative for Influenza A & B	Negative
2018	Precovid	41	15-64	Y	M	SARI	Negative for Influenza A & B	Negative
2018	Precovid	16	15-64	Y	M	SARI	Negative for Influenza A & B	Negative
2018	Precovid	71	≥65	Y	F	SARI	Negative for Influenza A & B	Negative
2018	Precovid	55	15-64	Y	M	SARI	Negative for Influenza A & B	Negative
2018	Precovid	61	15-64	Y	M	SARI	Negative for Influenza A & B	Negative
2018	Precovid	80	≥65	Y	M	SARI	Negative for Influenza A & B	Negative
2018	Precovid	55	15-64	Y	M	SARI	Negative for Influenza A & B	Negative
2018	Precovid	62	15-64	Y	M	SARI	Negative for Influenza A & B	Negative
2018	Precovid	38	15-64	Y	M	SARI	Negative for Influenza A & B	Negative
2018	Precovid	90	≥65	Y	M	SARI	Negative for Influenza A & B	Negative
2018	Precovid	63	15-64	Y	F	SARI	Negative for Influenza A & B	Negative
2018	Precovid	5	5-14	Y	M	SARI	Negative for Influenza A & B	Negative
2018	Precovid	2	<5 years	M	M	SARI	Negative for Influenza A & B	Negative
2018	Precovid	2	<5 years	Y	F	SARI	Negative for Influenza A & B	Negative
2018	Precovid	60	15-64	Y	F	SARI	Influenza A(H1N1)pdm09	Positive
2018	Precovid	1	<5 years	Y	M	SARI	Negative for Influenza A & B	Negative
2018	Precovid	8	5-14	Y	F	SARI	Negative for Influenza A & B	Negative
2018	Precovid	3	<5 years	Y	F	SARI	Negative for Influenza A & B	Negative
2018	Precovid	14	5-14	Y	M	SARI	Negative for Influenza A & B	Negative
2018	Precovid	69	≥65	Y	M	SARI	Negative for Influenza A & B	Negative
2018	Precovid	3	<5 years	Y	M	SARI	Negative for Influenza A & B	Negative
2018	Precovid	1	<5 years	Y	M	SARI	Negative for Influenza A & B	Negative
2018	Precovid	50	15-64	Y	M	SARI	Negative for Influenza A & B	Negative
2018	Precovid	34	15-64	Y	F	SARI	Negative for Influenza A & B	Negative
2018	Precovid	4	<5 years	Y	M	SARI	Negative for Influenza A & B	Negative
2018	Precovid	1	<5 years	Y	M	SARI	Negative for Influenza A & B	Negative
2018	Precovid	5	5-14	Y	M	SARI	Negative for Influenza A & B	Negative
2018	Precovid	4	<5 years	M	M	SARI	Negative for Influenza A & B	Negative
2018	Precovid	29	15-64	Y	M	SARI	Negative for Influenza A & B	Negative
2018	Precovid	54	15-64	Y	M	SARI	Negative for Influenza A & B	Negative
2018	Precovid	19	15-64	Y	F	SARI	Negative for Influenza A & B	Negative
2018	Precovid	73	≥65	Y	M	SARI	Negative for Influenza A & B	Negative
2018	Precovid	20	15-64	Y	M	SARI	Negative for Influenza A & B	Negative
2018	Precovid	3	<5 years	M	M	SARI	Negative for Influenza A & B	Negative
2018	Precovid	7	5-14	Y	M	SARI	Negative for Influenza A & B	Negative
2018	Precovid	8	5-14	Y	M	SARI	Negative for Influenza A & B	Negative
2018	Precovid	48	15-64	Y	M	SARI	Negative for Influenza A & B	Negative
2018	Precovid	63	15-64	Y	F	SARI	Negative for Influenza A & B	Negative
2018	Precovid	50	15-64	Y	M	SARI	Negative for Influenza A & B	Negative
2018	Precovid	10	5-14	Y	M	SARI	Negative for Influenza A & B	Negative
2018	Precovid	4	<5 years	M	M	SARI	Negative for Influenza A & B	Negative
2018	Precovid	3	<5 years	Y	F	SARI	Negative for Influenza A & B	Negative
2018	Precovid	2	<5 years	Y	M	SARI	Negative for Influenza A & B	Negative
2018	Precovid	2	<5 years	Y	F	SARI	Negative for Influenza A & B	Negative
2018	Precovid	33	15-64	Y	F	SARI	Negative for Influenza A & B	Negative
2018	Precovid	4	<5 years	Y	M	SARI	Negative for Influenza A & B	Negative
2018	Precovid	51	15-64	Y	M	SARI	Negative for Influenza A & B	Negative
2018	Precovid	10	5-14	Y	M	SARI	Negative for Influenza A & B	Negative
2018	Precovid	50	15-64	Y	M	SARI	Negative for Influenza A & B	Negative
2018	Precovid	24	15-64	Y	F	SARI	Negative for Influenza A & B	Negative
2018	Precovid	44	15-64	Y	M	SARI	Negative for Influenza A & B	Negative
2018	Precovid	45	15-64	Y	M	SARI	Negative for Influenza A & B	Negative
2018	Precovid	79	≥65	Y	M	SARI	Negative for Influenza A & B	Negative
2018	Precovid	43	15-64	Y	M	SARI	Negative for Influenza A & B	Negative
2018	Precovid	29	15-64	Y	F	SARI	Negative for Influenza A & B	Negative
2018	Precovid	55	15-64	Y	M	SARI	Negative for Influenza A & B	Negative
2018	Precovid	11	5-14	Y	F	SARI	Negative for Influenza A & B	Negative
2018	Precovid	63	15-64	Y	F	SARI	Negative for Influenza A & B	Negative
2018	Precovid	1	<5 years	Y	M	SARI	Negative for Influenza A & B	Negative
2018	Precovid	9	5-14	Y	F	SARI	Negative for Influenza A & B	Negative
2018	Precovid	1	<5 years	Y	M	SARI	Negative for Influenza A & B	Negative
2018	Precovid	1	<5 years	Y	F	SARI	Negative for Influenza A & B	Negative
2018	Precovid	8	5-14	Y	M	SARI	Negative for Influenza A & B	Negative
2018	Precovid	9	5-14	Y	M	SARI	Negative for Influenza A & B	Negative
2018	Precovid	4	<5 years	Y	F	SARI	Negative for Influenza A & B	Negative
2018	Precovid	1	<5 years	Y	M	SARI	Negative for Influenza A & B	Negative
2018	Precovid	7	5-14	Y	M	SARI	Negative for Influenza A & B	Negative
2018	Precovid	73	≥65	Y	F	SARI	Negative for Influenza A & B	Negative
2018	Precovid	23	15-64	Y	F	SARI	Negative for Influenza A & B	Negative
2018	Precovid	3	<5 years	Y	F	SARI	Negative for Influenza A & B	Negative
2018	Precovid	68	≥65	Y	F	SARI	Negative for Influenza A & B	Negative
2018	Precovid	74	≥65	Y	M	SARI	Negative for Influenza A & B	Negative
2018	Precovid	22	15-64	Y	M	SARI	Negative for Influenza A & B	Negative
2018	Precovid	54	15-64	Y	M	SARI	Negative for Influenza A & B	Negative
2018	Precovid	19	15-64	Y	F	SARI	Negative for Influenza A & B	Negative
2018	Precovid	68	≥65	Y	M	SARI	Negative for Influenza A & B	Negative
2018	Precovid	46	15-64	Y	M	SARI	Negative for Influenza A & B	Negative
2018	Precovid	43	15-64	Y	M	SARI	Negative for Influenza A & B	Negative
2018	Precovid	57	15-64	Y	M	SARI	Negative for Influenza A & B	Negative
2018	Precovid	35	15-64	Y	F	SARI	Negative for Influenza A & B	Negative
2018	Precovid	79	≥65	Y	M	SARI	Negative for Influenza A & B	Negative
2018	Precovid	16	15-64	Y	M	SARI	Negative for Influenza A & B	Negative
2018	Precovid	58	15-64	Y	M	SARI	Negative for Influenza A & B	Negative
2018	Precovid	33	15-64	Y	M	SARI	Negative for Influenza A & B	Negative
2018	Precovid	30	15-64	Y	M	SARI	Negative for Influenza A & B	Negative
2018	Precovid	12	5-14	Y	F	SARI	Negative for Influenza A & B	Negative
2018	Precovid	17	15-64	Y	M	SARI	Negative for Influenza A & B	Negative
2018	Precovid	37	15-64	Y	F	SARI	Negative for Influenza A & B	Negative
2018	Precovid	62	15-64	Y	F	SARI	Negative for Influenza A & B	Negative
2018	Precovid	29	15-64	Y	F	SARI	Negative for Influenza A & B	Negative
2018	Precovid	28	15-64	Y	M	SARI	Negative for Influenza A & B	Negative
2018	Precovid	30	15-64	Y	M	SARI	Negative for Influenza A & B	Negative
2018	Precovid	91	≥65	Y	M	SARI	Negative for Influenza A & B	Negative
2018	Precovid	60	15-64	Y	F	SARI	Negative for Influenza A & B	Negative
2018	Precovid	62	15-64	Y	M	SARI	Negative for Influenza A & B	Negative
2018	Precovid	2	<5 years	M	M	SARI	Negative for Influenza A & B	Negative
2018	Precovid	8	5-14	Y	M	SARI	Negative for Influenza A & B	Negative
2018	Precovid	1	<5 years	Y	F	SARI	Negative for Influenza A & B	Negative
2018	Precovid	55	15-64	Y	F	SARI	Negative for Influenza A & B	Negative
2018	Precovid	55	15-64	Y	F	SARI	Negative for Influenza A & B	Negative
2018	Precovid	68	≥65	Y	F	SARI	Negative for Influenza A & B	Negative
2018	Precovid	5	5-14	Y	M	SARI	Negative for Influenza A & B	Negative
2018	Precovid	21	15-64	Y	F	SARI	Negative for Influenza A & B	Negative
2018	Precovid	1	<5 years	Y	F	SARI	Negative for Influenza A & B	Negative
2018	Precovid	26	15-64	Y	M	SARI	Negative for Influenza A & B	Negative
2018	Precovid	21	15-64	Y	M	SARI	Negative for Influenza A & B	Negative
2018	Precovid	1	<5 years	Y	F	SARI	Negative for Influenza A & B	Negative
2018	Precovid	55	15-64	Y	F	SARI	Negative for Influenza A & B	Negative
2018	Precovid	55	15-64	Y	F	SARI	Negative for Influenza A & B	Negative
2018	Precovid	68	≥65	Y	F	SARI	Negative for Influenza A & B	Negative
2018	Precovid	19	15-64	Y	M	SARI	Negative for Influenza A & B	Negative
2018	Precovid	45	15-64	Y	F	SARI	Negative for Influenza A & B	Negative
2018	Precovid	7	5-14	Y	F	SARI	Negative for Influenza A & B	Negative
2018	Precovid	21	15-64	Y	F	SARI	Negative for Influenza A & B	Negative
2018	Precovid	6	5-14	Y	F	SARI	Negative for Influenza A & B	Negative
2018	Precovid	22	15-64	Y	F	SARI	Negative for Influenza A & B	Negative
2018	Precovid	6	5-14	Y	M	SARI	Negative for Influenza A & B	Negative
2018	Precovid	5	5-14	Y	M	SARI	Negative for Influenza A & B	Negative
2018	Precovid	21	15-64	Y	F	SARI	Negative for Influenza A & B	Negative
2018	Precovid	1	<5 years	Y	F	SARI	Negative for Influenza A & B	Negative
2018	Precovid	26	15-64	Y	M	SARI	Negative for Influenza A & B	Negative
2018	Precovid	22	15-64	Y	F	SARI	Negative for Influenza A & B	Negative
2018	Precovid	28	15-64	Y	M	SARI	Negative for Influenza A & B	Negative
2018	Precovid	45	15-64	Y	F	SARI	Negative for Influenza A & B	Negative
2018	Precovid	45	15-64	Y	F	SARI	Negative for Influenza A & B	Negative
2018	Precovid	35	15-64	Y	M	SARI	Negative for Influenza A & B	Negative
2018	Precovid	70	≥65	Y	M	SARI	Negative for Influenza A & B	Negative
2018	Precovid	18	15-64	Y	F	SARI	Negative for Influenza A & B	Negative
2018	Precovid	55	15-64	Y	M	SARI	Negative for Influenza A & B	Negative
2018	Precovid	76	≥65	Y	M	SARI	Negative for Influenza A & B	Negative
2018	Precovid	46	15-64	Y	F	SARI	Negative for Influenza A & B	Negative
2018	Precovid	29	15-64	Y	M	SARI	Negative for Influenza A & B	Negative
2018	Precovid	75	≥65	Y	M	SARI	Negative for Influenza A & B	Negative
2018	Precovid	77	≥65	Y	M	SARI	Negative for Influenza A & B	Negative
2018	Precovid	31	15-64	Y	F	SARI	Negative for Influenza A & B	Negative
2018	Precovid	18	15-64	Y	F	SARI	Negative for Influenza A & B	Negative
2018	Precovid	29	15-64	Y	M	SARI	Negative for Influenza A & B	Negative
2018	Precovid	55	15-64	Y	M	SARI	Negative for Influenza A & B	Negative
2018	Precovid	53	15-64	Y	F	SARI	Negative for Influenza A & B	Negative
2018	Precovid	5	5-14	Y	M	SARI	Negative for Influenza A & B	Negative
2018	Precovid	1	<5 years	Y	F	SARI	Negative for Influenza A & B	Negative
2018	Precovid	69	≥65	Y	F	SARI	Negative for Influenza A & B	Negative
2018	Precovid	1	<5 years	Y	F	SARI	Negative for Influenza A & B	Negative
2018	Precovid	4	<5 years	Y	M	SARI	Negative for Influenza A & B	Negative
2018	Precovid	46	15-64	Y	F	SARI	Negative for Influenza A & B	Negative
2018	Precovid	51	15-64	Y	M	SARI	Negative for Influenza A & B	Negative
2018	Precovid	30	15-64	Y	M	SARI	Negative for Influenza A & B	Negative
2018	Precovid	85	≥65	Y	M	SARI	Negative for Influenza A & B	Negative
2018	Precovid	62	15-64	Y	M	SARI	Negative for Influenza A & B	Negative
2018	Precovid	65	≥65	Y	M	SARI	Negative for Influenza A & B	Negative
2018	Precovid	30	15-64	Y	M	SARI	Negative for Influenza A & B	Negative
2018	Precovid	25	15-64	Y	M	SARI	Negative for Influenza A & B	Negative
2018	Precovid	45	15-64	Y	F	SARI	Negative for Influenza A & B	Negative
2018	Precovid	3	<5 years	M	F	SARI	Negative for Influenza A & B	Negative
2018	Precovid	8	5-14	Y	F	SARI	Negative for Influenza A & B	Negative
2018	Precovid	24	15-64	Y	F	SARI	Negative for Influenza A & B	Negative
2018	Precovid	51	15-64	Y	F	SARI	Negative for Influenza A & B	Negative
2018	Precovid	28	15-64	Y	M	SARI	Negative for Influenza A & B	Negative
2018	Precovid	17	15-64	Y	F	SARI	Negative for Influenza A & B	Negative
2018	Precovid	10	5-14	Y	F	SARI	Negative for Influenza A & B	Negative
2018	Precovid	3	<5 years	M	F	SARI	Negative for Influenza A & B	Negative
2018	Precovid	65	≥65	Y	F	SARI	Negative for Influenza A & B	Negative
2018	Precovid	10	5-14	Y	F	SARI	Negative for Influenza A & B	Negative
2018	Precovid	6	5-14	Y	M	SARI	Negative for Influenza A & B	Negative
2018	Precovid	9	5-14	Y	M	SARI	Negative for Influenza A & B	Negative
2018	Precovid	1	<5 years	Y	M	SARI	Negative for Influenza A & B	Negative
2018	Precovid	88	≥65	Y	F	SARI	Negative for Influenza A & B	Negative
2018	Precovid	1	<5 years	Y	M	SARI	Negative for Influenza A & B	Negative
2018	Precovid	16	15-64	Y	F	SARI	Negative for Influenza A & B	Negative
2018	Precovid	78	≥65	Y	M	SARI	Negative for Influenza A & B	Negative
2018	Precovid	6	5-14	Y	M	SARI	Negative for Influenza A & B	Negative
2018	Precovid	4	<5 years	Y	F	SARI	Negative for Influenza A & B	Negative
2018	Precovid	1	<5 years	Y	M	SARI	Negative for Influenza A & B	Negative
2018	Precovid	1	<5 years	Y	M	SARI	Negative for Influenza A & B	Negative
2018	Precovid	28	15-64	Y	M	SARI	Negative for Influenza A & B	Negative
2018	Precovid	3	<5 years	Y	M	SARI	Negative for Influenza A & B	Negative
2018	Precovid	4	<5 years	M	M	SARI	Negative for Influenza A & B	Negative
2018	Precovid	25	15-64	Y	M	SARI	Negative for Influenza A & B	Negative
2018	Precovid	20	15-64	Y	F	SARI	Negative for Influenza A & B	Negative
2018	Precovid	76	≥65	Y	M	SARI	Negative for Influenza A & B	Negative
2018	Precovid	34	15-64	Y	M	SARI	Negative for Influenza A & B	Negative
2018	Precovid	3	<5 years	Y	M	SARI	Negative for Influenza A & B	Negative
2018	Precovid	37	15-64	Y	M	SARI	Negative for Influenza A & B	Negative
2018	Precovid	59	15-64	Y	F	SARI	Negative for Influenza A & B	Negative
2018	Precovid	73	≥65	Y	M	SARI	Negative for Influenza A & B	Negative
2018	Precovid	34	15-64	Y	M	SARI	Negative for Influenza A & B	Negative
2018	Precovid	73	≥65	Y	M	SARI	Negative for Influenza A & B	Negative
2018	Precovid	35	15-64	Y	M	SARI	Negative for Influenza A & B	Negative
2018	Precovid	3	<5 years	Y	M	SARI	Negative for Influenza A & B	Negative
2018	Precovid	3	<5 years	Y	M	SARI	Negative for Influenza A & B	Negative
2018	Precovid	56	15-64	Y	F	SARI	Negative for Influenza A & B	Negative
2018	Precovid	5	5-14	Y	M	SARI	Negative for Influenza A & B	Negative
2018	Precovid	62	15-64	Y	M	SARI	Negative for Influenza A & B	Negative
2018	Precovid	1	<5 years	Y	M	SARI	Negative for Influenza A & B	Negative
2018	Precovid	73	≥65	Y	M	SARI	Negative for Influenza A & B	Negative
2018	Precovid	11	5-14	Y	F	SARI	Negative for Influenza A & B	Negative
2018	Precovid	47	15-64	Y	M	SARI	Negative for Influenza A & B	Negative
2018	Precovid	44	15-64	Y	F	SARI	Influenza B Positive	Positive
2018	Precovid	72	≥65	Y	M	SARI	Negative for Influenza A & B	Negative
2018	Precovid	28	15-64	Y	F	SARI	Influenza B Yamagata	Positive
2018	Precovid	18	15-64	Y	F	SARI	Negative for Influenza A & B	Negative
2018	Precovid	40	15-64	Y	F	SARI	Negative for Influenza A & B	Negative
2018	Precovid	62	15-64	Y	M	SARI	Negative for Influenza A & B	Negative
2018	Precovid	9	5-14	Y	F	SARI	Negative for Influenza A & B	Negative
2018	Precovid	68	≥65	Y	M	SARI	Negative for Influenza A & B	Negative
2018	Precovid	3	<5 years	Y	M	SARI	Negative for Influenza A & B	Negative
2018	Precovid	3	<5 years	Y	F	SARI	Negative for Influenza A & B	Negative
2018	Precovid	1	<5 years	Y	M	SARI	Negative for Influenza A & B	Negative
2018	Precovid	2	<5 years	Y	M	SARI	Negative for Influenza A & B	Negative
2018	Precovid	67	≥65	Y	F	SARI	Negative for Influenza A & B	Negative
2018	Precovid	29	15-64	Y	M	SARI	Negative for Influenza A & B	Negative
2018	Precovid	53	15-64	Y	F	SARI	Negative for Influenza A & B	Negative
2018	Precovid	5	5-14	Y	M	SARI	Negative for Influenza A & B	Negative
2018	Precovid	23	15-64	Y	F	SARI	Negative for Influenza A & B	Negative
2018	Precovid	93	≥65	Y	F	SARI	Negative for Influenza A & B	Negative
2018	Precovid	78	≥65	Y	M	SARI	Negative for Influenza A & B	Negative
2018	Precovid	10	5-14	Y	F	SARI	Negative for Influenza A & B	Negative
2018	Precovid	34	15-64	Y	M	SARI	Negative for Influenza A & B	Negative
2018	Precovid	22	15-64	Y	F	SARI	Negative for Influenza A & B	Negative
2018	Precovid	38	15-64	Y	M	SARI	Negative for Influenza A & B	Negative
2018	Precovid	59	15-64	Y	M	SARI	Negative for Influenza A & B	Negative
2018	Precovid	37	15-64	Y	M	SARI	Negative for Influenza A & B	Negative
2018	Precovid	17	15-64	Y	F	SARI	Negative for Influenza A & B	Negative
2018	Precovid	40	15-64	Y	F	SARI	Negative for Influenza A & B	Negative
2018	Precovid	52	15-64	Y	M	SARI	Negative for Influenza A & B	Negative
2018	Precovid	22	15-64	Y	F	SARI	Negative for Influenza A & B	Negative
2018	Precovid	39	15-64	Y	M	SARI	Negative for Influenza A & B	Negative
2018	Precovid	24	15-64	Y	M	SARI	Negative for Influenza A & B	Negative
2018	Precovid	61	15-64	Y	M	SARI	Negative for Influenza A & B	Negative
2018	Precovid	60	15-64	Y	M	SARI	Negative for Influenza A & B	Negative
2018	Precovid	56	15-64	Y	F	SARI	Negative for Influenza A & B	Negative
2018	Precovid	20	15-64	Y	F	SARI	Negative for Influenza A & B	Negative
2018	Precovid	17	15-64	Y	M	SARI	Negative for Influenza A & B	Negative
2018	Precovid	48	15-64	Y	M	SARI	Negative for Influenza A & B	Negative
2018	Precovid	44	15-64	Y	F	SARI	Negative for Influenza A & B	Negative
2018	Precovid	3	<5 years	Y	F	SARI	Negative for Influenza A & B	Negative
2018	Precovid	6	5-14	Y	M	SARI	Negative for Influenza A & B	Negative
2018	Precovid	4	<5 years	M	M	SARI	Negative for Influenza A & B	Negative
2018	Precovid	50	15-64	Y	M	SARI	Negative for Influenza A & B	Negative
2018	Precovid	11	5-14	Y	M	SARI	Negative for Influenza A & B	Negative
2018	Precovid	3	<5 years	Y	M	SARI	Negative for Influenza A & B	Negative
2018	Precovid	23	15-64	Y	F	SARI	Negative for Influenza A & B	Negative
2018	Precovid	6	5-14	Y	M	SARI	Negative for Influenza A & B	Negative
2018	Precovid	1	<5 years	Y	M	SARI	Negative for Influenza A & B	Negative
2018	Precovid	1	<5 years	Y	M	SARI	Negative for Influenza A & B	Negative
2018	Precovid	2	<5 years	Y	F	SARI	Negative for Influenza A & B	Negative
2018	Precovid	6	5-14	Y	M	SARI	Negative for Influenza A & B	Negative
2018	Precovid	1	<5 years	Y	M	SARI	Negative for Influenza A & B	Negative
2018	Precovid	34	15-64	Y	M	SARI	Negative for Influenza A & B	Negative
2018	Precovid	50	15-64	Y	M	SARI	Negative for Influenza A & B	Negative
2018	Precovid	16	15-64	Y	F	SARI	Negative for Influenza A & B	Negative
2018	Precovid	73	≥65	Y	M	SARI	Negative for Influenza A & B	Negative
2018	Precovid	1	<5 years	Y	F	SARI	Negative for Influenza A & B	Negative
2018	Precovid	1	<5 years	Y	M	SARI	Negative for Influenza A & B	Negative
2018	Precovid	1	<5 years	Y	F	SARI	Negative for Influenza A & B	Negative
2018	Precovid	50	15-64	Y	M	SARI	Negative for Influenza A & B	Negative
2018	Precovid	25	15-64	Y	F	SARI	Negative for Influenza A & B	Negative
2018	Precovid	22	15-64	Y	F	SARI	Negative for Influenza A & B	Negative
2018	Precovid	71	≥65	Y	F	SARI	Negative for Influenza A & B	Negative
2018	Precovid	18	15-64	Y	F	SARI	Negative for Influenza A & B	Negative
2018	Precovid	4	<5 years	Y	M	SARI	Negative for Influenza A & B	Negative
2018	Precovid	11	5-14	Y	M	SARI	Negative for Influenza A & B	Negative
2018	Precovid	40	15-64	Y	M	SARI	Negative for Influenza A & B	Negative
2018	Precovid	1	<5 years	Y	F	SARI	Negative for Influenza A & B	Negative
2018	Precovid	5	<5 years	M	F	SARI	Negative for Influenza A & B	Negative
2018	Precovid	6	<5 years	M	F	SARI	Negative for Influenza A & B	Negative
2018	Precovid	1	<5 years	Y	F	SARI	Negative for Influenza A & B	Negative
2018	Precovid	82	≥65	Y	F	SARI	Negative for Influenza A & B	Negative
2018	Precovid	13	5-14	Y	F	SARI	Negative for Influenza A & B	Negative
2018	Precovid	1	<5 years	Y	F	SARI	Negative for Influenza A & B	Negative
2018	Precovid	1	<5 years	Y	F	SARI	Negative for Influenza A & B	Negative
2018	Precovid	2	<5 years	D	F	SARI	Negative for Influenza A & B	Negative
2018	Precovid	2	<5 years	Y	F	SARI	Negative for Influenza A & B	Negative
2018	Precovid	31	15-64	Y	F	SARI	Negative for Influenza A & B	Negative
2018	Precovid	1	<5 years	Y	M	SARI	Negative for Influenza A & B	Negative
2018	Precovid	9	<5 years	M	M	SARI	Negative for Influenza A & B	Negative
2018	Precovid	10	<5 years	M	M	SARI	Negative for Influenza A & B	Negative
2018	Precovid	3	<5 years	Y	M	SARI	Negative for Influenza A & B	Negative
2018	Precovid	24	15-64	Y	F	SARI	Negative for Influenza A & B	Negative
2018	Precovid	57	15-64	Y	M	SARI	Negative for Influenza A & B	Negative
2018	Precovid	68	≥65	Y	F	SARI	Negative for Influenza A & B	Negative
2018	Precovid	55	15-64	Y	F	SARI	Negative for Influenza A & B	Negative
2018	Precovid	65	≥65	Y	M	SARI	Negative for Influenza A & B	Negative
2018	Precovid	56	15-64	Y	M	SARI	Negative for Influenza A & B	Negative
2018	Precovid	26	15-64	Y	F	SARI	Negative for Influenza A & B	Negative
2018	Precovid	88	≥65	Y	M	SARI	Negative for Influenza A & B	Negative
2018	Precovid	45	15-64	Y	F	SARI	Negative for Influenza A & B	Negative
2018	Precovid	17	15-64	Y	M	SARI	Influenza A/H3 Positive	Positive
2018	Precovid	71	≥65	Y	M	SARI	Negative for Influenza A & B	Negative
2018	Precovid	34	15-64	Y	M	SARI	Negative for Influenza A & B	Negative
2018	Precovid	51	15-64	Y	M	SARI	Negative for Influenza A & B	Negative
2018	Precovid	40	15-64	Y	M	SARI	Negative for Influenza A & B	Negative
2018	Precovid	45	15-64	Y	M	SARI	Negative for Influenza A & B	Negative
2018	Precovid	71	≥65	Y	M	SARI	Negative for Influenza A & B	Negative
2018	Precovid	39	15-64	Y	M	SARI	Negative for Influenza A & B	Negative
2018	Precovid	44	15-64	Y	F	SARI	Negative for Influenza A & B	Negative
2018	Precovid	51	15-64	Y	F	SARI	Negative for Influenza A & B	Negative
2018	Precovid	3	<5 years	Y	M	SARI	Negative for Influenza A & B	Negative
2018	Precovid	11	<5 years	M	M	SARI	Negative for Influenza A & B	Negative
2018	Precovid	23	<5 years	D	F	SARI	Negative for Influenza A & B	Negative
2018	Precovid	1	<5 years	Y	F	SARI	Negative for Influenza A & B	Negative
2018	Precovid	2	<5 years	Y	M	SARI	Negative for Influenza A & B	Negative
2018	Precovid	1	<5 years	Y	M	SARI	Negative for Influenza A & B	Negative
2018	Precovid	1	<5 years	Y	F	SARI	Negative for Influenza A & B	Negative
2018	Precovid	5	<5 years	M	F	SARI	Negative for Influenza A & B	Negative
2018	Precovid	2	<5 years	Y	M	SARI	Negative for Influenza A & B	Negative
2018	Precovid	50	15-64	Y	M	SARI	Negative for Influenza A & B	Negative
2018	Precovid	39	15-64	Y	F	SARI	Negative for Influenza A & B	Negative
2018	Precovid	41	15-64	Y	F	SARI	Negative for Influenza A & B	Negative
2018	Precovid	22	15-64	Y	M	SARI	Negative for Influenza A & B	Negative
2018	Precovid	52	15-64	Y	M	SARI	Negative for Influenza A & B	Negative
2018	Precovid	49	15-64	Y	F	SARI	Negative for Influenza A & B	Negative
2018	Precovid	31	15-64	Y	M	SARI	Negative for Influenza A & B	Negative
2018	Precovid	33	15-64	Y	M	SARI	Negative for Influenza A & B	Negative
2018	Precovid	55	15-64	Y	M	SARI	Negative for Influenza A & B	Negative
2018	Precovid	21	15-64	Y	F	SARI	Negative for Influenza A & B	Negative
2018	Precovid	19	15-64	Y	F	SARI	Negative for Influenza A & B	Negative
2018	Precovid	76	≥65	Y	M	SARI	Negative for Influenza A & B	Negative
2018	Precovid	23	15-64	Y	F	SARI	Negative for Influenza A & B	Negative
2018	Precovid	9	5-14	Y	F	SARI	Negative for Influenza A & B	Negative
2018	Precovid	1	<5 years	Y	M	SARI	Negative for Influenza A & B	Negative
2018	Precovid	11	5-14	Y	F	SARI	Negative for Influenza A & B	Negative
2018	Precovid	19	15-64	Y	F	SARI	Negative for Influenza A & B	Negative
2018	Precovid	4	<5 years	Y	F	SARI	Negative for Influenza A & B	Negative
2018	Precovid	7	5-14	Y	F	SARI	Negative for Influenza A & B	Negative
2018	Precovid	60	15-64	Y	F	SARI	Negative for Influenza A & B	Negative
2018	Precovid	49	15-64	Y	F	SARI	Negative for Influenza A & B	Negative
2018	Precovid	1	<5 years	Y	F	SARI	Negative for Influenza A & B	Negative
2018	Precovid	5	5-14	Y	F	SARI	Influenza A/H3 Positive	Positive
2018	Precovid	19	15-64	Y	F	SARI	Negative for Influenza A & B	Negative
2018	Precovid	54	15-64	Y	M	SARI	Negative for Influenza A & B	Negative
2018	Precovid	40	15-64	Y	M	SARI	Negative for Influenza A & B	Negative
2018	Precovid	30	15-64	Y	F	SARI	Negative for Influenza A & B	Negative
2018	Precovid	85	≥65	Y	F	SARI	Negative for Influenza A & B	Negative
2018	Precovid	38	15-64	Y	M	SARI	Negative for Influenza A & B	Negative
2018	Precovid	12	5-14	Y	M	SARI	Negative for Influenza A & B	Negative
2018	Precovid	70	≥65	Y	F	SARI	Negative for Influenza A & B	Negative
2018	Precovid	40	15-64	Y	F	SARI	Negative for Influenza A & B	Negative
2018	Precovid	33	15-64	Y	M	SARI	Negative for Influenza A & B	Negative
2018	Precovid	32	15-64	Y	M	SARI	Negative for Influenza A & B	Negative
2018	Precovid	78	≥65	Y	M	SARI	Negative for Influenza A & B	Negative
2018	Precovid	35	15-64	Y	F	SARI	Negative for Influenza A & B	Negative
2018	Precovid	44	15-64	Y	M	SARI	Negative for Influenza A & B	Negative
2018	Precovid	49	15-64	Y	M	SARI	Negative for Influenza A & B	Negative
2018	Precovid	57	15-64	Y	F	SARI	Negative for Influenza A & B	Negative
2018	Precovid	86	≥65	Y	M	SARI	Negative for Influenza A & B	Negative
2018	Precovid	1	<5 years	Y	F	SARI	Negative for Influenza A & B	Negative
2018	Precovid	45	15-64	Y	M	SARI	Negative for Influenza A & B	Negative
2018	Precovid	27	15-64	Y	M	SARI	Negative for Influenza A & B	Negative
2018	Precovid	12	5-14	Y	F	SARI	Negative for Influenza A & B	Negative
2018	Precovid	65	≥65	Y	F	SARI	Negative for Influenza A & B	Negative
2018	Precovid	3	<5 years	Y	F	SARI	Negative for Influenza A & B	Negative
2018	Precovid	11	5-14	Y	F	SARI	Negative for Influenza A & B	Negative
2018	Precovid	7	5-14	Y	M	SARI	Negative for Influenza A & B	Negative
2018	Precovid	59	15-64	Y	M	SARI	Negative for Influenza A & B	Negative
2018	Precovid	65	≥65	Y	M	SARI	Negative for Influenza A & B	Negative
2018	Precovid	45	15-64	Y	M	SARI	Negative for Influenza A & B	Negative
2018	Precovid	32	15-64	Y	F	SARI	Negative for Influenza A & B	Negative
2018	Precovid	38	15-64	Y	F	SARI	Negative for Influenza A & B	Negative
2018	Precovid	85	≥65	Y	F	SARI	Negative for Influenza A & B	Negative
2018	Precovid	29	15-64	Y	F	SARI	Negative for Influenza A & B	Negative
2018	Precovid	30	15-64	Y	M	SARI	Negative for Influenza A & B	Negative
2018	Precovid	67	≥65	Y	M	SARI	Negative for Influenza A & B	Negative
2018	Precovid	60	15-64	Y	F	SARI	Negative for Influenza A & B	Negative
2018	Precovid	64	15-64	Y	M	SARI	Negative for Influenza A & B	Negative
2018	Precovid	36	15-64	Y	M	SARI	Negative for Influenza A & B	Negative
2018	Precovid	61	15-64	Y	M	SARI	Negative for Influenza A & B	Negative
2018	Precovid	30	15-64	Y	F	SARI	Negative for Influenza A & B	Negative
2018	Precovid	40	15-64	Y	M	SARI	Influenza A/H3 Positive	Positive
2018	Precovid	2	<5 years	M	F	SARI	Negative for Influenza A & B	Negative
2018	Precovid	17	15-64	Y	M	SARI	Negative for Influenza A & B	Negative
2018	Precovid	72	≥65	Y	F	SARI	Influenza A/H3 Positive	Positive
2018	Precovid	5	5-14	Y	F	SARI	Negative for Influenza A & B	Negative
2018	Precovid	1	<5 years	Y	M	SARI	Negative for Influenza A & B	Negative
2018	Precovid	71	≥65	Y	F	SARI	Negative for Influenza A & B	Negative
2018	Precovid	37	15-64	Y	F	SARI	Influenza A(H1N1)pdm09	Positive
2018	Precovid	2	<5 years	Y	F	SARI	Negative for Influenza A & B	Negative
2018	Precovid	10	5-14	Y	F	SARI	Negative for Influenza A & B	Negative
2018	Precovid	55	15-64	Y	F	SARI	Negative for Influenza A & B	Negative
2018	Precovid	81	≥65	Y	F	SARI	Negative for Influenza A & B	Negative
2018	Precovid	44	15-64	Y	F	SARI	Influenza A/H3 Positive	Positive
2018	Precovid	1	<5 years	Y	F	SARI	Influenza A/H3 Positive	Positive
2018	Precovid	1	<5 years	Y	M	SARI	Negative for Influenza A & B	Negative
2018	Precovid	4	<5 years	Y	M	SARI	Negative for Influenza A & B	Negative
2018	Precovid	3	<5 years	Y	F	SARI	Negative for Influenza A & B	Negative
2018	Precovid	65	≥65	Y	F	SARI	Negative for Influenza A & B	Negative
2018	Precovid	2	<5 years	Y	M	SARI	Influenza B Positive	Positive
2018	Precovid	68	≥65	Y	M	SARI	Negative for Influenza A & B	Negative
2018	Precovid	28	15-64	Y	M	SARI	Influenza A/H3 Positive	Positive
2018	Precovid	13	5-14	Y	M	SARI	Negative for Influenza A & B	Negative
2018	Precovid	57	15-64	Y	M	SARI	Negative for Influenza A & B	Negative
2018	Precovid	25	15-64	Y	F	SARI	Negative for Influenza A & B	Negative
2018	Precovid	20	15-64	Y	M	SARI	Negative for Influenza A & B	Negative
2018	Precovid	70	≥65	Y	F	SARI	Negative for Influenza A & B	Negative
2018	Precovid	19	15-64	Y	M	SARI	Negative for Influenza A & B	Negative
2018	Precovid	70	≥65	Y	F	SARI	Negative for Influenza A & B	Negative
2018	Precovid	37	15-64	Y	F	SARI	Negative for Influenza A & B	Negative
2018	Precovid	21	15-64	Y	F	SARI	Negative for Influenza A & B	Negative
2018	Precovid	49	15-64	Y	M	SARI	Negative for Influenza A & B	Negative
2018	Precovid	18	15-64	Y	F	SARI	Negative for Influenza A & B	Negative
2018	Precovid	30	15-64	Y	M	SARI	Negative for Influenza A & B	Negative
2018	Precovid	15	15-64	Y	F	SARI	Negative for Influenza A & B	Negative
2018	Precovid	21	15-64	Y	M	SARI	Negative for Influenza A & B	Negative
2018	Precovid	21	15-64	Y	F	SARI	Negative for Influenza A & B	Negative
2018	Precovid	21	15-64	Y	M	SARI	Negative for Influenza A & B	Negative
2018	Precovid	16	15-64	Y	M	SARI	Negative for Influenza A & B	Negative
2018	Precovid	62	15-64	Y	F	SARI	Negative for Influenza A & B	Negative
2018	Precovid	17	15-64	Y	F	SARI	Negative for Influenza A & B	Negative
2018	Precovid	7	5-14	Y	F	SARI	Negative for Influenza A & B	Negative
2018	Precovid	60	15-64	Y	F	SARI	Negative for Influenza A & B	Negative
2018	Precovid	5	5-14	Y	F	SARI	Negative for Influenza A & B	Negative
2018	Precovid	1	<5 years	Y	F	SARI	Negative for Influenza A & B	Negative
2018	Precovid	18	15-64	Y	F	SARI	Negative for Influenza A & B	Negative
2018	Precovid	40	15-64	Y	F	SARI	Negative for Influenza A & B	Negative
2018	Precovid	46	15-64	Y	F	SARI	Negative for Influenza A & B	Negative
2018	Precovid	8	5-14	Y	F	SARI	Negative for Influenza A & B	Negative
2018	Precovid	83	≥65	Y	M	SARI	Influenza A/H3 Positive	Positive
2018	Precovid	4	<5 years	Y	F	SARI	Negative for Influenza A & B	Negative
2018	Precovid	2	<5 years	Y	M	SARI	Negative for Influenza A & B	Negative
2018	Precovid	44	15-64	Y	M	SARI	Negative for Influenza A & B	Negative
2018	Precovid	10	5-14	Y	M	SARI	Negative for Influenza A & B	Negative
2018	Precovid	65	≥65	Y	F	SARI	Negative for Influenza A & B	Negative
2018	Precovid	50	15-64	Y	F	SARI	Negative for Influenza A & B	Negative
2018	Precovid	65	≥65	Y	F	SARI	Negative for Influenza A & B	Negative
2018	Precovid	13	5-14	Y	M	SARI	Negative for Influenza A & B	Negative
2018	Precovid	10	5-14	Y	M	SARI	Negative for Influenza A & B	Negative
2018	Precovid	23	15-64	Y	M	SARI	Negative for Influenza A & B	Negative
2018	Precovid	44	15-64	Y	M	SARI	Negative for Influenza A & B	Negative
2018	Precovid	27	15-64	Y	F	SARI	Negative for Influenza A & B	Negative
2018	Precovid	36	15-64	Y	F	SARI	Negative for Influenza A & B	Negative
2018	Precovid	38	15-64	Y	F	SARI	Negative for Influenza A & B	Negative
2018	Precovid	20	15-64	Y	M	SARI	Negative for Influenza A & B	Negative
2018	Precovid	3	<5 years	M	F	SARI	Negative for Influenza A & B	Negative
2018	Precovid	17	15-64	Y	F	SARI	Negative for Influenza A & B	Negative
2018	Precovid	56	15-64	Y	F	SARI	Negative for Influenza A & B	Negative
2018	Precovid	63	15-64	Y	M	SARI	Negative for Influenza A & B	Negative
2018	Precovid	73	≥65	Y	M	SARI	Negative for Influenza A & B	Negative
2018	Precovid	24	15-64	Y	F	SARI	Negative for Influenza A & B	Negative
2018	Precovid	2	<5 years	M	F	SARI	Negative for Influenza A & B	Negative
2018	Precovid	2	<5 years	Y	F	SARI	Negative for Influenza A & B	Negative
2018	Precovid	67	≥65	Y	M	SARI	Influenza A/H3 Positive	Positive
2018	Precovid	30	15-64	Y	M	SARI	Negative for Influenza A & B	Negative
2018	Precovid	7	5-14	Y	F	SARI	Negative for Influenza A & B	Negative
2018	Precovid	1	<5 years	Y	M	SARI	Negative for Influenza A & B	Negative
2018	Precovid	1	<5 years	Y	M	SARI	Influenza A/H3 Positive	Positive
2018	Precovid	48	15-64	Y	M	SARI	Negative for Influenza A & B	Negative
2018	Precovid	2	<5 years	Y	M	SARI	Negative for Influenza A & B	Negative
2018	Precovid	1	<5 years	Y	M	SARI	Negative for Influenza A & B	Negative
2018	Precovid	2	<5 years	Y	M	SARI	Negative for Influenza A & B	Negative
2018	Precovid	2	<5 years	Y	F	SARI	Negative for Influenza A & B	Negative
2018	Precovid	59	15-64	Y	F	SARI	Negative for Influenza A & B	Negative
2018	Precovid	11	5-14	Y	M	SARI	Negative for Influenza A & B	Negative
2018	Precovid	68	≥65	Y	F	SARI	Negative for Influenza A & B	Negative
2018	Precovid	40	15-64	Y	M	SARI	Negative for Influenza A & B	Negative
2018	Precovid	53	15-64	Y	F	SARI	Negative for Influenza A & B	Negative
2018	Precovid	30	15-64	Y	F	SARI	Negative for Influenza A & B	Negative
2018	Precovid	20	15-64	Y	F	SARI	Negative for Influenza A & B	Negative
2018	Precovid	48	15-64	Y	M	SARI	Negative for Influenza A & B	Negative
2018	Precovid	29	15-64	Y	M	SARI	Negative for Influenza A & B	Negative
2018	Precovid	60	15-64	Y	M	SARI	Negative for Influenza A & B	Negative
2018	Precovid	62	15-64	Y	M	SARI	Negative for Influenza A & B	Negative
2018	Precovid	75	≥65	Y	M	SARI	Negative for Influenza A & B	Negative
2018	Precovid	22	15-64	Y	F	SARI	Negative for Influenza A & B	Negative
2018	Precovid	30	15-64	Y	M	SARI	Negative for Influenza A & B	Negative
2018	Precovid	44	15-64	Y	F	SARI	Negative for Influenza A & B	Negative
2018	Precovid	16	15-64	Y	F	SARI	Negative for Influenza A & B	Negative
2018	Precovid	28	15-64	Y	M	SARI	Negative for Influenza A & B	Negative
2018	Precovid	80	≥65	Y	F	SARI	Influenza A/H3 Positive	Positive
2018	Precovid	11	5-14	Y	F	SARI	Influenza A/H3 Positive	Positive
2018	Precovid	3	<5 years	Y	M	SARI	Negative for Influenza A & B	Negative
2018	Precovid	2	<5 years	Y	F	SARI	Negative for Influenza A & B	Negative
2018	Precovid	3	<5 years	Y	M	SARI	Negative for Influenza A & B	Negative
2018	Precovid	90	≥65	Y	M	SARI	Negative for Influenza A & B	Negative
2018	Precovid	7	5-14	Y	F	SARI	Negative for Influenza A & B	Negative
2018	Precovid	5	5-14	Y	F	SARI	Negative for Influenza A & B	Negative
2018	Precovid	11	5-14	Y	M	SARI	Influenza A/H3 Positive	Positive
2018	Precovid	74	≥65	Y	M	SARI	Negative for Influenza A & B	Negative
2018	Precovid	36	15-64	Y	F	SARI	Negative for Influenza A & B	Negative
2018	Precovid	20	15-64	Y	F	SARI	Negative for Influenza A & B	Negative
2018	Precovid	11	5-14	Y	M	SARI	Influenza B Positive	Positive
2018	Precovid	8	5-14	Y	M	SARI	Negative for Influenza A & B	Negative
2018	Precovid	8	5-14	Y	M	SARI	Influenza B Positive	Positive
2018	Precovid	7	5-14	Y	F	SARI	Negative for Influenza A & B	Negative
2018	Precovid	2	<5 years	Y	M	SARI	Negative for Influenza A & B	Negative
2018	Precovid	1	<5 years	Y	F	SARI	Influenza B Positive	Positive
2018	Precovid	26	15-64	Y	F	SARI	Negative for Influenza A & B	Negative
2018	Precovid	40	15-64	Y	F	SARI	Negative for Influenza A & B	Negative
2018	Precovid	23	15-64	Y	F	SARI	Negative for Influenza A & B	Negative
2018	Precovid	17	15-64	Y	F	SARI	Negative for Influenza A & B	Negative
2018	Precovid	53	15-64	Y	M	SARI	Negative for Influenza A & B	Negative
2018	Precovid	65	≥65	Y	F	SARI	Influenza A(H1N1)pdm09	Positive
2018	Precovid	71	≥65	Y	F	SARI	Negative for Influenza A & B	Negative
2018	Precovid	66	≥65	Y	M	SARI	Negative for Influenza A & B	Negative
2018	Precovid	60	15-64	Y	F	SARI	Negative for Influenza A & B	Negative
2018	Precovid	11	5-14	Y	F	SARI	Negative for Influenza A & B	Negative
2018	Precovid	39	15-64	Y	F	SARI	Negative for Influenza A & B	Negative
2018	Precovid	77	≥65	Y	M	SARI	Negative for Influenza A & B	Negative
2018	Precovid	25	15-64	Y	M	SARI	Negative for Influenza A & B	Negative
2018	Precovid	27	15-64	Y	F	SARI	Negative for Influenza A & B	Negative
2018	Precovid	38	15-64	Y	F	SARI	Negative for Influenza A & B	Negative
2018	Precovid	15	15-64	Y	M	SARI	Negative for Influenza A & B	Negative
2018	Precovid	60	15-64	Y	F	SARI	Influenza A/H3 Positive	Positive
2018	Precovid	29	15-64	Y	M	SARI	Negative for Influenza A & B	Negative
2018	Precovid	3	<5 years	Y	M	SARI	Influenza B Positive	Positive
2018	Precovid	72	≥65	Y	F	SARI	Negative for Influenza A & B	Negative
2018	Precovid	1	<5 years	Y	F	SARI	Negative for Influenza A & B	Negative
2018	Precovid	66	≥65	Y	F	SARI	Negative for Influenza A & B	Negative
2018	Precovid	7	5-14	Y	M	SARI	Negative for Influenza A & B	Negative
2018	Precovid	40	15-64	Y	F	SARI	Negative for Influenza A & B	Negative
2018	Precovid	1	<5 years	Y	F	SARI	Influenza A/H3 Positive	Positive
2018	Precovid	65	≥65	Y	F	SARI	Negative for Influenza A & B	Negative
2018	Precovid	26	15-64	Y	F	SARI	Negative for Influenza A & B	Negative
2018	Precovid	70	≥65	Y	F	SARI	Negative for Influenza A & B	Negative
2018	Precovid	31	15-64	Y	M	SARI	Negative for Influenza A & B	Negative
2018	Precovid	70	≥65	Y	M	SARI	Negative for Influenza A & B	Negative
2018	Precovid	39	15-64	Y	F	SARI	Negative for Influenza A & B	Negative
2018	Precovid	42	15-64	Y	F	SARI	Influenza A/H3 Positive	Positive
2018	Precovid	45	15-64	Y	M	SARI	Influenza B Positive	Positive
2018	Precovid	26	15-64	Y	M	SARI	Negative for Influenza A & B	Negative
2018	Precovid	38	15-64	Y	M	SARI	Negative for Influenza A & B	Negative
2018	Precovid	65	≥65	Y	F	SARI	Negative for Influenza A & B	Negative
2018	Precovid	38	15-64	Y	F	SARI	Negative for Influenza A & B	Negative
2018	Precovid	62	15-64	Y	F	SARI	Negative for Influenza A & B	Negative
2018	Precovid	12	5-14	Y	M	SARI	Negative for Influenza A & B	Negative
2018	Precovid	45	15-64	Y	M	SARI	Negative for Influenza A & B	Negative
2018	Precovid	22	15-64	Y	F	SARI	Influenza A(H1N1)pdm09	Positive
2018	Precovid	43	15-64	Y	F	SARI	Negative for Influenza A & B	Negative
2018	Precovid	46	15-64	Y	M	SARI	Negative for Influenza A & B	Negative
2018	Precovid	72	≥65	Y	F	SARI	Influenza B Positive	Positive
2018	Precovid	77	≥65	Y	M	SARI	Negative for Influenza A & B	Negative
2018	Precovid	50	15-64	Y	F	SARI	Negative for Influenza A & B	Negative
2018	Precovid	31	15-64	Y	F	SARI	Negative for Influenza A & B	Negative
2018	Precovid	2	<5 years	Y	F	SARI	Negative for Influenza A & B	Negative
2018	Precovid	69	≥65	Y	F	SARI	Negative for Influenza A & B	Negative
2018	Precovid	34	15-64	Y	M	SARI	Negative for Influenza A & B	Negative
2018	Precovid	53	15-64	Y	F	SARI	Negative for Influenza A & B	Negative
2018	Precovid	70	≥65	Y	F	SARI	Negative for Influenza A & B	Negative
2018	Precovid	19	15-64	Y	F	SARI	Influenza B Positive	Positive
2018	Precovid	38	15-64	Y	M	SARI	Negative for Influenza A & B	Negative
2018	Precovid	67	≥65	Y	F	SARI	Negative for Influenza A & B	Negative
2018	Precovid	32	15-64	Y	M	SARI	Negative for Influenza A & B	Negative
2018	Precovid	86	≥65	Y	M	SARI	Negative for Influenza A & B	Negative
2018	Precovid	26	15-64	Y	M	SARI	Negative for Influenza A & B	Negative
2018	Precovid	69	≥65	Y	M	SARI	Negative for Influenza A & B	Negative
2018	Precovid	42	15-64	Y	M	SARI	Negative for Influenza A & B	Negative
2018	Precovid	13	5-14	Y	F	SARI	Negative for Influenza A & B	Negative
2018	Precovid	68	≥65	Y	M	SARI	Negative for Influenza A & B	Negative
2018	Precovid	70	≥65	Y	M	SARI	Negative for Influenza A & B	Negative
2018	Precovid	1	<5 years	Y	M	SARI	Negative for Influenza A & B	Negative
2018	Precovid	7	5-14	Y	F	SARI	Negative for Influenza A & B	Negative
2018	Precovid	4	<5 years	M	M	SARI	Negative for Influenza A & B	Negative
2018	Precovid	82	≥65	Y	F	SARI	Negative for Influenza A & B	Negative
2018	Precovid	72	≥65	Y	F	SARI	Negative for Influenza A & B	Negative
2018	Precovid	45	15-64	Y	F	SARI	Negative for Influenza A & B	Negative
2018	Precovid	67	≥65	Y	F	SARI	Negative for Influenza A & B	Negative
2018	Precovid	23	15-64	Y	M	SARI	Negative for Influenza A & B	Negative
2018	Precovid	55	15-64	Y	M	SARI	Negative for Influenza A & B	Negative
2018	Precovid	45	15-64	Y	M	SARI	Negative for Influenza A & B	Negative
2018	Precovid	53	15-64	Y	M	SARI	Negative for Influenza A & B	Negative
2018	Precovid	85	≥65	Y	M	SARI	Negative for Influenza A & B	Negative
2018	Precovid	76	≥65	Y	F	SARI	Negative for Influenza A & B	Negative
2018	Precovid	29	15-64	Y	M	SARI	Negative for Influenza A & B	Negative
2018	Precovid	73	≥65	Y	F	SARI	Influenza A(H1N1)pdm09	Positive
2018	Precovid	70	≥65	Y	F	SARI	Negative for Influenza A & B	Negative
2018	Precovid	78	≥65	Y	F	SARI	Negative for Influenza A & B	Negative
2018	Precovid	47	15-64	Y	M	SARI	Negative for Influenza A & B	Negative
2018	Precovid	18	15-64	Y	M	SARI	Negative for Influenza A & B	Negative
2018	Precovid	9	5-14	Y	M	SARI	Negative for Influenza A & B	Negative
2018	Precovid	34	15-64	Y	M	SARI	Influenza A(H1N1)pdm09	Positive
2018	Precovid	85	≥65	Y	F	SARI	Negative for Influenza A & B	Negative
2018	Precovid	22	15-64	Y	F	SARI	Negative for Influenza A & B	Negative
2018	Precovid	24	15-64	Y	M	SARI	Influenza A(H1N1)pdm09	Positive
2018	Precovid	65	≥65	Y	M	SARI	Negative for Influenza A & B	Negative
2018	Precovid	1	<5 years	Y	M	SARI	Negative for Influenza A & B	Negative
2018	Precovid	63	15-64	Y	F	SARI	Negative for Influenza A & B	Negative
2018	Precovid	3	<5 years	Y	M	SARI	Negative for Influenza A & B	Negative
2018	Precovid	74	≥65	Y	F	SARI	Negative for Influenza A & B	Negative
2018	Precovid	64	15-64	Y	F	SARI	Negative for Influenza A & B	Negative
2018	Precovid	11	5-14	Y	F	SARI	Negative for Influenza A & B	Negative
2018	Precovid	7	5-14	Y	M	SARI	Negative for Influenza A & B	Negative
2018	Precovid	3	<5 years	M	M	SARI	Negative for Influenza A & B	Negative
2018	Precovid	7	5-14	Y	M	SARI	Negative for Influenza A & B	Negative
2018	Precovid	67	≥65	Y	F	SARI	Influenza B Positive	Positive
2018	Precovid	3	<5 years	Y	M	SARI	Influenza B Positive	Positive
2018	Precovid	65	≥65	Y	F	SARI	Influenza A/H3 Positive	Positive
2018	Precovid	12	5-14	Y	F	SARI	Negative for Influenza A & B	Negative
2018	Precovid	68	≥65	Y	M	SARI	Negative for Influenza A & B	Negative
2018	Precovid	3	<5 years	Y	F	SARI	Negative for Influenza A & B	Negative
2018	Precovid	14	5-14	Y	M	SARI	Negative for Influenza A & B	Negative
2018	Precovid	68	≥65	Y	M	SARI	Negative for Influenza A & B	Negative
2018	Precovid	39	15-64	Y	F	SARI	Negative for Influenza A & B	Negative
2018	Precovid	29	15-64	Y	F	SARI	Negative for Influenza A & B	Negative
2018	Precovid	32	15-64	Y	F	SARI	Influenza A/H3 Positive	Positive
2018	Precovid	31	15-64	Y	M	SARI	Influenza A(H1N1)pdm09	Positive
2018	Precovid	70	≥65	Y	M	SARI	Negative for Influenza A & B	Negative
2018	Precovid	84	≥65	Y	M	SARI	Negative for Influenza A & B	Negative
2018	Precovid	26	15-64	Y	F	SARI	Negative for Influenza A & B	Negative
2018	Precovid	36	15-64	Y	M	SARI	Negative for Influenza A & B	Negative
2018	Precovid	58	15-64	Y	F	SARI	Negative for Influenza A & B	Negative
2018	Precovid	18	15-64	Y	M	SARI	Negative for Influenza A & B	Negative
2018	Precovid	86	≥65	Y	F	SARI	Negative for Influenza A & B	Negative
2018	Precovid	3	<5 years	Y	M	SARI	Negative for Influenza A & B	Negative
2018	Precovid	65	≥65	Y	F	SARI	Negative for Influenza A & B	Negative
2018	Precovid	21	15-64	Y	M	SARI	Negative for Influenza A & B	Negative
2018	Precovid	80	≥65	Y	F	SARI	Negative for Influenza A & B	Negative
2018	Precovid	75	≥65	Y	F	SARI	Negative for Influenza A & B	Negative
2018	Precovid	50	15-64	Y	F	SARI	Negative for Influenza A & B	Negative
2018	Precovid	62	15-64	Y	F	SARI	Negative for Influenza A & B	Negative
2018	Precovid	58	15-64	Y	M	SARI	Negative for Influenza A & B	Negative
2018	Precovid	75	≥65	Y	M	SARI	Negative for Influenza A & B	Negative
2018	Precovid	50	15-64	Y	M	SARI	Negative for Influenza A & B	Negative
2018	Precovid	54	15-64	Y	M	SARI	Influenza A(H1N1)pdm09	Positive
2018	Precovid	15	15-64	Y	F	SARI	Negative for Influenza A & B	Negative
2018	Precovid	12	5-14	Y	M	SARI	Negative for Influenza A & B	Negative
2018	Precovid	40	15-64	Y	M	SARI	Negative for Influenza A & B	Negative
2018	Precovid	55	15-64	Y	F	SARI	Negative for Influenza A & B	Negative
2018	Precovid	43	15-64	Y	M	SARI	Influenza A(H1N1)pdm09	Positive
2018	Precovid	82	≥65	Y	F	SARI	Influenza A/H3 Positive	Positive
2018	Precovid	75	≥65	Y	M	SARI	Negative for Influenza A & B	Negative
2018	Precovid	91	≥65	Y	F	SARI	Influenza A/H3 Positive	Positive
2018	Precovid	34	15-64	Y	M	SARI	Negative for Influenza A & B	Negative
2018	Precovid	1	<5 years	Y	F	SARI	Negative for Influenza A & B	Negative
2018	Precovid	4	<5 years	Y	F	SARI	Negative for Influenza A & B	Negative
2018	Precovid	57	15-64	Y	F	SARI	Negative for Influenza A & B	Negative
2018	Precovid	55	15-64	Y	M	SARI	Negative for Influenza A & B	Negative
2018	Precovid	62	15-64	Y	F	SARI	Negative for Influenza A & B	Negative
2018	Precovid	30	15-64	Y	M	SARI	Influenza B Positive	Positive
2018	Precovid	12	5-14	Y	M	SARI	Influenza B Positive	Positive
2018	Precovid	11	5-14	Y	M	SARI	Negative for Influenza A & B	Negative
2018	Precovid	65	≥65	Y	F	SARI	Negative for Influenza A & B	Negative
2018	Precovid	4	<5 years	M	M	SARI	Negative for Influenza A & B	Negative
2018	Precovid	6	5-14	Y	F	SARI	Negative for Influenza A & B	Negative
2018	Precovid	4	<5 years	Y	M	SARI	Negative for Influenza A & B	Negative
2018	Precovid	26	15-64	Y	F	SARI	Negative for Influenza A & B	Negative
2018	Precovid	73	≥65	Y	M	SARI	Negative for Influenza A & B	Negative
2018	Precovid	38	15-64	Y	M	SARI	Negative for Influenza A & B	Negative
2018	Precovid	33	15-64	Y	M	SARI	Negative for Influenza A & B	Negative
2018	Precovid	74	≥65	Y	F	SARI	Negative for Influenza A & B	Negative
2018	Precovid	49	15-64	Y	F	SARI	Negative for Influenza A & B	Negative
2018	Precovid	27	15-64	Y	M	SARI	Negative for Influenza A & B	Negative
2018	Precovid	64	15-64	Y	F	SARI	Negative for Influenza A & B	Negative
2018	Precovid	70	≥65	Y	M	SARI	Negative for Influenza A & B	Negative
2018	Precovid	21	15-64	Y	M	SARI	Negative for Influenza A & B	Negative
2018	Precovid	32	15-64	Y	F	SARI	Negative for Influenza A & B	Negative
2018	Precovid	42	15-64	Y	M	SARI	Negative for Influenza A & B	Negative
2018	Precovid	38	15-64	Y	F	SARI	Negative for Influenza A & B	Negative
2018	Precovid	35	15-64	Y	M	SARI	Negative for Influenza A & B	Negative
2018	Precovid	26	15-64	Y	M	SARI	Influenza A(H1N1)pdm09	Positive
2018	Precovid	43	15-64	Y	F	SARI	Negative for Influenza A & B	Negative
2018	Precovid	83	≥65	Y	M	SARI	Negative for Influenza A & B	Negative
2018	Precovid	10	5-14	Y	F	SARI	Negative for Influenza A & B	Negative
2018	Precovid	7	5-14	Y	F	SARI	Negative for Influenza A & B	Negative
2018	Precovid	75	≥65	Y	F	SARI	Negative for Influenza A & B	Negative
2018	Precovid	65	≥65	Y	F	SARI	Negative for Influenza A & B	Negative
2018	Precovid	45	15-64	Y	M	SARI	Negative for Influenza A & B	Negative
2018	Precovid	61	15-64	Y	M	SARI	Negative for Influenza A & B	Negative
2018	Precovid	51	15-64	Y	M	SARI	Negative for Influenza A & B	Negative
2018	Precovid	2	<5 years	Y	F	SARI	Negative for Influenza A & B	Negative
2018	Precovid	26	15-64	Y	F	SARI	Negative for Influenza A & B	Negative
2018	Precovid	48	15-64	Y	M	SARI	Negative for Influenza A & B	Negative
2018	Precovid	58	15-64	Y	F	SARI	Influenza A(H1N1)pdm09	Positive
2018	Precovid	75	≥65	Y	F	SARI	Negative for Influenza A & B	Negative
2018	Precovid	32	15-64	Y	M	SARI	Influenza A(H1N1)pdm09	Positive
2018	Precovid	72	≥65	Y	M	SARI	Negative for Influenza A & B	Negative
2018	Precovid	36	15-64	Y	M	SARI	Negative for Influenza A & B	Negative
2018	Precovid	39	15-64	Y	F	SARI	Negative for Influenza A & B	Negative
2018	Precovid	85	≥65	Y	M	SARI	Negative for Influenza A & B	Negative
2018	Precovid	38	15-64	Y	F	SARI	Influenza A(H1N1)pdm09	Positive
2018	Precovid	54	15-64	Y	F	SARI	Influenza A(H1N1)pdm09	Positive
2018	Precovid	55	15-64	Y	M	SARI	Influenza A(H1N1)pdm09	Positive
2018	Precovid	61	15-64	Y	M	SARI	Negative for Influenza A & B	Negative
2018	Precovid	79	≥65	Y	F	SARI	Negative for Influenza A & B	Negative
2018	Precovid	5	5-14	Y	F	SARI	Negative for Influenza A & B	Negative
2018	Precovid	11	5-14	Y	M	SARI	Negative for Influenza A & B	Negative
2018	Precovid	75	≥65	Y	M	SARI	Influenza A(H1N1)pdm09	Positive
2018	Precovid	52	15-64	Y	M	SARI	Negative for Influenza A & B	Negative
2018	Precovid	1	<5 years	Y	M	SARI	Negative for Influenza A & B	Negative
2018	Precovid	6	5-14	Y	M	SARI	Negative for Influenza A & B	Negative
2018	Precovid	4	<5 years	M	M	SARI	Negative for Influenza A & B	Negative
2018	Precovid	60	15-64	Y	F	SARI	Negative for Influenza A & B	Negative
2018	Precovid	49	15-64	Y	M	SARI	Negative for Influenza A & B	Negative
2018	Precovid	78	≥65	Y	F	SARI	Negative for Influenza A & B	Negative
2018	Precovid	70	≥65	Y	M	SARI	Negative for Influenza A & B	Negative
2018	Precovid	26	15-64	Y	M	SARI	Negative for Influenza A & B	Negative
2018	Precovid	70	≥65	Y	M	SARI	Influenza A(H1N1)pdm09	Positive
2018	Precovid	47	15-64	Y	F	SARI	Influenza A(H1N1)pdm09	Positive
2018	Precovid	39	15-64	Y	M	SARI	Negative for Influenza A & B	Negative
2018	Precovid	25	15-64	Y	M	SARI	Influenza A(H1N1)pdm09	Positive
2018	Precovid	19	15-64	Y	F	SARI	Influenza A(H1N1)pdm09	Positive
2018	Precovid	33	15-64	Y	M	SARI	Influenza A(H1N1)pdm09	Positive
2018	Precovid	41	15-64	Y	M	SARI	Influenza A(H1N1)pdm09	Positive
2018	Precovid	32	15-64	Y	F	SARI	Influenza A/H3 Positive	Positive
2018	Precovid	57	15-64	Y	F	SARI	Negative for Influenza A & B	Negative
2018	Precovid	62	15-64	Y	M	SARI	Influenza A(H1N1)pdm09	Positive
2018	Precovid	64	15-64	Y	F	SARI	Negative for Influenza A & B	Negative
2018	Precovid	44	15-64	Y	F	SARI	Negative for Influenza A & B	Negative
2018	Precovid	74	≥65	Y	F	SARI	Influenza A(H1N1)pdm09	Positive
2018	Precovid	40	15-64	Y	M	SARI	Influenza B Positive	Positive
2018	Precovid	27	15-64	Y	M	SARI	Negative for Influenza A & B	Negative
2018	Precovid	75	≥65	Y	F	SARI	Negative for Influenza A & B	Negative
2018	Precovid	19	15-64	Y	M	SARI	Negative for Influenza A & B	Negative
2018	Precovid	16	15-64	Y	M	SARI	Negative for Influenza A & B	Negative
2018	Precovid	26	15-64	Y	M	SARI	Influenza A(H1N1)pdm09	Positive
2018	Precovid	46	15-64	Y	F	SARI	Negative for Influenza A & B	Negative
2018	Precovid	81	≥65	Y	M	SARI	Negative for Influenza A & B	Negative
2018	Precovid	74	≥65	Y	F	SARI	Negative for Influenza A & B	Negative
2018	Precovid	50	15-64	Y	F	SARI	Negative for Influenza A & B	Negative
2018	Precovid	57	15-64	Y	F	SARI	Negative for Influenza A & B	Negative
2018	Precovid	62	15-64	Y	M	SARI	Influenza A(H1N1)pdm09	Positive
2018	Precovid	40	15-64	Y	M	SARI	Influenza A(H1N1)pdm09	Positive
2018	Precovid	45	15-64	Y	F	SARI	Negative for Influenza A & B	Negative
2018	Precovid	56	15-64	Y	M	SARI	Negative for Influenza A & B	Negative
2018	Precovid	67	≥65	Y	M	SARI	Negative for Influenza A & B	Negative
2018	Precovid	80	≥65	Y	M	SARI	Negative for Influenza A & B	Negative
2018	Precovid	26	15-64	Y	F	SARI	Influenza A(H1N1)pdm09	Positive
2018	Precovid	42	15-64	Y	M	SARI	Negative for Influenza A & B	Negative
2018	Precovid	26	15-64	Y	F	SARI	Negative for Influenza A & B	Negative
2018	Precovid	34	15-64	Y	F	SARI	Negative for Influenza A & B	Negative
2018	Precovid	18	15-64	Y	M	SARI	Influenza A(H1N1)pdm09	Positive
2018	Precovid	32	15-64	Y	M	SARI	Influenza A(H1N1)pdm09	Positive
2018	Precovid	35	15-64	Y	F	SARI	Influenza A(H1N1)pdm09	Positive
2018	Precovid	70	≥65	Y	M	SARI	Negative for Influenza A & B	Negative
2018	Precovid	55	15-64	Y	M	SARI	Influenza A(H1N1)pdm09	Positive
2018	Precovid	40	15-64	Y	F	SARI	Influenza A(H1N1)pdm09	Positive
2018	Precovid	74	≥65	Y	F	SARI	Influenza A(H1N1)pdm09	Positive
2018	Precovid	25	15-64	Y	F	SARI	Negative for Influenza A & B	Negative
2018	Precovid	35	15-64	Y	F	SARI	Negative for Influenza A & B	Negative
2018	Precovid	28	15-64	Y	M	SARI	Negative for Influenza A & B	Negative
2018	Precovid	30	15-64	Y	F	SARI	Negative for Influenza A & B	Negative
2018	Precovid	26	15-64	Y	M	SARI	Negative for Influenza A & B	Negative
2018	Precovid	17	15-64	Y	F	SARI	Negative for Influenza A & B	Negative
2018	Precovid	56	15-64	Y	M	SARI	Negative for Influenza A & B	Negative
2018	Precovid	98	≥65	Y	F	SARI	Negative for Influenza A & B	Negative
2018	Precovid	48	15-64	Y	F	SARI	Negative for Influenza A & B	Negative
2018	Precovid	44	15-64	Y	M	SARI	Influenza A(H1N1)pdm09	Positive
2018	Precovid	47	15-64	Y	M	SARI	Negative for Influenza A & B	Negative
2018	Precovid	15	15-64	Y	M	SARI	Negative for Influenza A & B	Negative
2018	Precovid	81	≥65	Y	M	SARI	Negative for Influenza A & B	Negative
2018	Precovid	3	<5 years	Y	M	SARI	Influenza A(H1N1)pdm09	Positive
2018	Precovid	66	≥65	Y	M	SARI	Influenza B Positive	Positive
2018	Precovid	57	15-64	Y	F	SARI	Influenza A(H1N1)pdm09	Positive
2018	Precovid	65	≥65	Y	M	SARI	Negative for Influenza A & B	Negative
2018	Precovid	60	15-64	Y	F	SARI	Influenza A(H1N1)pdm09	Positive
2018	Precovid	3	<5 years	Y	M	SARI	Negative for Influenza A & B	Negative
2018	Precovid	24	15-64	Y	F	SARI	Influenza A/H3 Positive	Positive
2018	Precovid	78	≥65	Y	F	SARI	Negative for Influenza A & B	Negative
2018	Precovid	3	<5 years	Y	F	SARI	Influenza A(H1N1)pdm09	Positive
2018	Precovid	9	5-14	Y	M	SARI	Influenza A(H1N1)pdm09	Positive
2018	Precovid	1	<5 years	Y	M	SARI	Negative for Influenza A & B	Negative
2018	Precovid	64	15-64	Y	F	SARI	Negative for Influenza A & B	Negative
2018	Precovid	1	<5 years	Y	M	SARI	Negative for Influenza A & B	Negative
2018	Precovid	1	<5 years	Y	M	SARI	Negative for Influenza A & B	Negative
2018	Precovid	24	15-64	Y	F	SARI	Negative for Influenza A & B	Negative
2018	Precovid	1	<5 years	Y	F	SARI	Negative for Influenza A & B	Negative
2018	Precovid	68	≥65	Y	M	SARI	Influenza A(H1N1)pdm09	Positive
2018	Precovid	61	15-64	Y	M	SARI	Negative for Influenza A & B	Negative
2018	Precovid	2	<5 years	Y	M	SARI	Negative for Influenza A & B	Negative
2018	Precovid	24	15-64	Y	M	SARI	Negative for Influenza A & B	Negative
2018	Precovid	3	<5 years	Y	F	SARI	Negative for Influenza A & B	Negative
2018	Precovid	60	15-64	Y	M	SARI	Negative for Influenza A & B	Negative
2018	Precovid	40	15-64	Y	M	SARI	Negative for Influenza A & B	Negative
2018	Precovid	39	15-64	Y	F	SARI	Negative for Influenza A & B	Negative
2018	Precovid	3	<5 years	M	F	SARI	Negative for Influenza A & B	Negative
2018	Precovid	84	≥65	Y	M	SARI	Influenza B Positive	Positive
2018	Precovid	4	<5 years	Y	M	SARI	Negative for Influenza A & B	Negative
2018	Precovid	4	<5 years	M	F	SARI	Negative for Influenza A & B	Negative
2018	Precovid	2	<5 years	Y	M	SARI	Negative for Influenza A & B	Negative
2018	Precovid	5	5-14	Y	M	SARI	Negative for Influenza A & B	Negative
2018	Precovid	56	15-64	Y	F	SARI	Negative for Influenza A & B	Negative
2018	Precovid	75	≥65	Y	F	SARI	Influenza B Positive	Positive
2018	Precovid	1	<5 years	Y	F	SARI	Influenza A(H1N1)pdm09	Positive
2018	Precovid	3	<5 years	Y	M	SARI	Negative for Influenza A & B	Negative
2018	Precovid	2	<5 years	Y	M	SARI	Negative for Influenza A & B	Negative
2018	Precovid	2	<5 years	Y	F	SARI	Negative for Influenza A & B	Negative
2019	Precovid	70	≥65	Y	F	SARI	Negative for Influenza A & B	Negative
2019	Precovid	83	≥65	Y	F	SARI	Negative for Influenza A & B	Negative
2019	Precovid	30	15-64	Y	F	SARI	Negative for Influenza A & B	Negative
2019	Precovid	38	15-64	Y	F	SARI	Influenza A/H3 Positive	Positive
2019	Precovid	33	15-64	Y	M	SARI	Influenza A(H1N1)pdm09	Positive
2019	Precovid	16	15-64	Y	F	SARI	Influenza A(H1N1)pdm09	Positive
2019	Precovid	22	15-64	Y	F	SARI	Negative for Influenza A & B	Negative
2019	Precovid	78	≥65	Y	M	SARI	Negative for Influenza A & B	Negative
2019	Precovid	32	15-64	Y	M	SARI	Influenza A(H1N1)pdm09	Positive
2019	Precovid	68	≥65	Y	F	SARI	Influenza A(H1N1)pdm09	Positive
2019	Precovid	35	15-64	Y	F	SARI	Influenza A(H1N1)pdm09	Positive
2019	Precovid	19	15-64	Y	M	SARI	Negative for Influenza A & B	Negative
2019	Precovid	33	15-64	Y	F	SARI	Negative for Influenza A & B	Negative
2019	Precovid	26	15-64	Y	M	SARI	Influenza A(H1N1)pdm09	Positive
2019	Precovid	30	15-64	Y	F	SARI	Influenza A(H1N1)pdm09	Positive
2019	Precovid	67	≥65	Y	M	SARI	Influenza A/H3 Positive	Positive
2019	Precovid	53	15-64	Y	F	SARI	Negative for Influenza A & B	Negative
2019	Precovid	16	15-64	Y	F	SARI	Negative for Influenza A & B	Negative
2019	Precovid	30	15-64	Y	M	SARI	Influenza A(H1N1)pdm09	Positive
2019	Precovid	90	≥65	Y	F	SARI	Negative for Influenza A & B	Negative
2019	Precovid	42	15-64	Y	M	SARI	Influenza A(H1N1)pdm09	Positive
2019	Precovid	35	15-64	Y	M	SARI	Negative for Influenza A & B	Negative
2019	Precovid	41	15-64	Y	M	SARI	Negative for Influenza A & B	Negative
2019	Precovid	46	15-64	Y	M	SARI	Influenza A(H1N1)pdm09	Positive
2019	Precovid	96	≥65	Y	F	SARI	Negative for Influenza A & B	Negative
2019	Precovid	61	15-64	Y	F	SARI	Negative for Influenza A & B	Negative
2019	Precovid	50	15-64	Y	F	SARI	Influenza A(H1N1)pdm09	Positive
2019	Precovid	25	15-64	Y	M	SARI	Negative for Influenza A & B	Negative
2019	Precovid	65	≥65	Y	M	SARI	Influenza A(H1N1)pdm09	Positive
2019	Precovid	55	15-64	Y	M	SARI	Influenza A(H1N1)pdm09	Positive
2019	Precovid	45	15-64	Y	F	SARI	Negative for Influenza A & B	Negative
2019	Precovid	70	≥65	Y	F	SARI	Negative for Influenza A & B	Negative
2019	Precovid	53	15-64	Y	F	SARI	Influenza A(H1N1)pdm09	Positive
2019	Precovid	40	15-64	Y	F	SARI	Influenza A(H1N1)pdm09	Positive
2019	Precovid	65	≥65	Y	F	SARI	Negative for Influenza A & B	Negative
2019	Precovid	54	15-64	Y	M	SARI	Influenza A(H1N1)pdm09	Positive
2019	Precovid	56	15-64	Y	M	SARI	Influenza A(H1N1)pdm09	Positive
2019	Precovid	70	≥65	Y	M	SARI	Influenza A(H1N1)pdm09	Positive
2019	Precovid	29	15-64	Y	M	SARI	Influenza A(H1N1)pdm09	Positive
2019	Precovid	83	≥65	Y	M	SARI	Influenza A(H1N1)pdm09	Positive
2019	Precovid	40	15-64	Y	F	SARI	Negative for Influenza A & B	Negative
2019	Precovid	56	15-64	Y	M	SARI	Negative for Influenza A & B	Negative
2019	Precovid	24	15-64	Y	F	SARI	Negative for Influenza A & B	Negative
2019	Precovid	79	≥65	Y	F	SARI	Influenza A(H1N1)pdm09	Positive
2019	Precovid	34	15-64	Y	F	SARI	Influenza A(H1N1)pdm09	Positive
2019	Precovid	43	15-64	Y	F	SARI	Influenza A(H1N1)pdm09	Positive
2019	Precovid	25	15-64	Y	F	SARI	Negative for Influenza A & B	Negative
2019	Precovid	33	15-64	Y	F	SARI	Negative for Influenza A & B	Negative
2019	Precovid	69	≥65	Y	M	SARI	Influenza A(H1N1)pdm09	Positive
2019	Precovid	69	≥65	Y	M	SARI	Negative for Influenza A & B	Negative
2019	Precovid	32	15-64	Y	M	SARI	Negative for Influenza A & B	Negative
2019	Precovid	27	15-64	Y	F	SARI	Influenza B Yamagata	Positive
2019	Precovid	37	15-64	Y	F	SARI	Negative for Influenza A & B	Negative
2019	Precovid	25	15-64	Y	F	SARI	Influenza A(H1N1)pdm09	Positive
2019	Precovid	27	15-64	Y	F	SARI	Influenza A(H1N1)pdm09	Positive
2019	Precovid	34	15-64	Y	M	SARI	Influenza A(H1N1)pdm09	Positive
2019	Precovid	42	15-64	Y	M	SARI	Negative for Influenza A & B	Negative
2019	Precovid	29	15-64	Y	F	SARI	Negative for Influenza A & B	Negative
2019	Precovid	32	15-64	Y	M	SARI	Influenza A(H1N1)pdm09	Positive
2019	Precovid	30	15-64	Y	F	SARI	Negative for Influenza A & B	Negative
2019	Precovid	54	15-64	Y	M	SARI	Influenza B Positive	Positive
2019	Precovid	42	15-64	Y	F	SARI	Negative for Influenza A & B	Negative
2019	Precovid	55	15-64	Y	M	SARI	Influenza A(H1N1)pdm09	Positive
2019	Precovid	30	15-64	Y	M	SARI	Negative for Influenza A & B	Negative
2019	Precovid	36	15-64	Y	M	SARI	Negative for Influenza A & B	Negative
2019	Precovid	41	15-64	Y	M	SARI	Influenza A(H1N1)pdm09	Positive
2019	Precovid	81	≥65	Y	M	SARI	Negative for Influenza A & B	Negative
2019	Precovid	50	15-64	Y	F	SARI	Influenza A(H1N1)pdm09	Positive
2019	Precovid	59	15-64	Y	F	SARI	Influenza A(H1N1)pdm09	Positive
2019	Precovid	20	15-64	Y	F	SARI	Influenza B Victoria	Positive
2019	Precovid	65	≥65	Y	M	SARI	Negative for Influenza A & B	Negative
2019	Precovid	50	15-64	Y	M	SARI	Influenza A(H1N1)pdm09	Positive
2019	Precovid	89	≥65	Y	F	SARI	Influenza A(H1N1)pdm09	Positive
2019	Precovid	69	≥65	Y	F	SARI	Influenza B Positive	Positive
2019	Precovid	33	15-64	Y	M	SARI	Negative for Influenza A & B	Negative
2019	Precovid	35	15-64	Y	M	SARI	Influenza A(H1N1)pdm09	Positive
2019	Precovid	58	15-64	Y	M	SARI	Influenza B Positive	Positive
2019	Precovid	45	15-64	Y	F	SARI	Influenza A(H1N1)pdm09	Positive
2019	Precovid	19	15-64	Y	F	SARI	Influenza A(H1N1)pdm09	Positive
2019	Precovid	33	15-64	Y	M	SARI	Negative for Influenza A & B	Negative
2019	Precovid	32	15-64	Y	M	SARI	Negative for Influenza A & B	Negative
2019	Precovid	60	15-64	Y	F	SARI	Influenza A(H1N1)pdm09	Positive
2019	Precovid	56	15-64	Y	F	SARI	Negative for Influenza A & B	Negative
2019	Precovid	42	15-64	Y	M	SARI	Negative for Influenza A & B	Negative
2019	Precovid	68	≥65	Y	F	SARI	Negative for Influenza A & B	Negative
2019	Precovid	60	15-64	Y	M	SARI	Influenza A/H3 Positive	Positive
2019	Precovid	2	<5 years	Y	F	SARI	Influenza A(H1N1)pdm09	Positive
2019	Precovid	3	<5 years	Y	M	SARI	Negative for Influenza A & B	Negative
2019	Precovid	2	<5 years	Y	M	SARI	Negative for Influenza A & B	Negative
2019	Precovid	63	15-64	Y	M	SARI	Negative for Influenza A & B	Negative
2019	Precovid	4	<5 years	Y	M	SARI	Negative for Influenza A & B	Negative
2019	Precovid	1	<5 years	Y	M	SARI	Negative for Influenza A & B	Negative
2019	Precovid	3	<5 years	Y	F	SARI	Negative for Influenza A & B	Negative
2019	Precovid	65	≥65	Y	F	SARI	Negative for Influenza A & B	Negative
2019	Precovid	29	15-64	Y	M	SARI	Negative for Influenza A & B	Negative
2019	Precovid	46	15-64	Y	M	SARI	Influenza A(H1N1)pdm09	Positive
2019	Precovid	52	15-64	Y	F	SARI	Influenza A(H1N1)pdm09	Positive
2019	Precovid	79	≥65	Y	F	SARI	Influenza A(H1N1)pdm09	Positive
2019	Precovid	26	15-64	Y	F	SARI	Negative for Influenza A & B	Negative
2019	Precovid	18	15-64	Y	F	SARI	Influenza A(H1N1)pdm09	Positive
2019	Precovid	37	15-64	Y	M	SARI	Negative for Influenza A & B	Negative
2019	Precovid	28	15-64	Y	F	SARI	Influenza A(H1N1)pdm09	Positive
2019	Precovid	45	15-64	Y	M	SARI	Negative for Influenza A & B	Negative
2019	Precovid	68	≥65	Y	F	SARI	Influenza A(H1N1)pdm09	Positive
2019	Precovid	20	15-64	Y	M	SARI	Influenza A(H1N1)pdm09	Positive
2019	Precovid	51	15-64	Y	F	SARI	Influenza A(H1N1)pdm09	Positive
2019	Precovid	47	15-64	Y	M	SARI	Influenza A(H1N1)pdm09	Positive
2019	Precovid	41	15-64	Y	F	SARI	Negative for Influenza A & B	Negative
2019	Precovid	5	5-14	Y	M	SARI	Influenza A(H1N1)pdm09	Positive
2019	Precovid	3	<5 years	Y	F	SARI	Negative for Influenza A & B	Negative
2019	Precovid	55	15-64	Y	M	SARI	Negative for Influenza A & B	Negative
2019	Precovid	13	5-14	Y	F	SARI	Negative for Influenza A & B	Negative
2019	Precovid	3	<5 years	Y	M	SARI	Negative for Influenza A & B	Negative
2019	Precovid	8	5-14	Y	M	SARI	Negative for Influenza A & B	Negative
2019	Precovid	58	15-64	Y	F	SARI	Negative for Influenza A & B	Negative
2019	Precovid	84	≥65	Y	F	SARI	Negative for Influenza A & B	Negative
2019	Precovid	65	≥65	Y	M	SARI	Influenza A(H1N1)pdm09	Positive
2019	Precovid	68	≥65	Y	F	SARI	Negative for Influenza A & B	Negative
2019	Precovid	55	15-64	Y	F	SARI	Influenza A(H1N1)pdm09	Positive
2019	Precovid	5	5-14	Y	M	SARI	Influenza A(H1N1)pdm09	Positive
2019	Precovid	5	5-14	Y	M	SARI	Negative for Influenza A & B	Negative
2019	Precovid	4	<5 years	M	F	SARI	Negative for Influenza A & B	Negative
2019	Precovid	5	5-14	Y	M	SARI	Negative for Influenza A & B	Negative
2019	Precovid	1	<5 years	Y	M	SARI	Negative for Influenza A & B	Negative
2019	Precovid	4	<5 years	Y	M	SARI	Negative for Influenza A & B	Negative
2019	Precovid	3	<5 years	Y	F	SARI	Negative for Influenza A & B	Negative
2019	Precovid	68	≥65	Y	M	SARI	Influenza A(H1N1)pdm09	Positive
2019	Precovid	3	<5 years	Y	F	SARI	Negative for Influenza A & B	Negative
2019	Precovid	11	5-14	Y	F	SARI	Negative for Influenza A & B	Negative
2019	Precovid	11	5-14	Y	F	SARI	Negative for Influenza A & B	Negative
2019	Precovid	30	15-64	Y	M	SARI	Influenza A(H1N1)pdm09	Positive
2019	Precovid	44	15-64	Y	M	SARI	Influenza A(H1N1)pdm09	Positive
2019	Precovid	49	15-64	Y	M	SARI	Influenza A(H1N1)pdm09	Positive
2019	Precovid	29	15-64	Y	F	SARI	Influenza A(H1N1)pdm09	Positive
2019	Precovid	22	15-64	Y	M	SARI	Influenza A(H1N1)pdm09	Positive
2019	Precovid	50	15-64	Y	F	SARI	Influenza A(H1N1)pdm09	Positive
2019	Precovid	61	15-64	Y	F	SARI	Influenza A(H1N1)pdm09	Positive
2019	Precovid	4	<5 years	Y	F	SARI	Influenza A(H1N1)pdm09	Positive
2019	Precovid	40	15-64	Y	F	SARI	Influenza B Victoria	Positive
2019	Precovid	33	15-64	Y	F	SARI	Negative for Influenza A & B	Negative
2019	Precovid	34	15-64	Y	F	SARI	Influenza A(H1N1)pdm09	Positive
2019	Precovid	29	15-64	Y	F	SARI	Negative for Influenza A & B	Negative
2019	Precovid	38	15-64	Y	F	SARI	Influenza A(H1N1)pdm09	Positive
2019	Precovid	50	15-64	Y	M	SARI	Influenza A(H1N1)pdm09	Positive
2019	Precovid	24	15-64	Y	M	SARI	Influenza A(H1N1)pdm09	Positive
2019	Precovid	29	15-64	Y	F	SARI	Influenza A(H1N1)pdm09	Positive
2019	Precovid	5	5-14	Y	F	SARI	Negative for Influenza A & B	Negative
2019	Precovid	24	15-64	Y	F	SARI	Negative for Influenza A & B	Negative
2019	Precovid	85	≥65	Y	M	SARI	Influenza B Positive	Positive
2019	Precovid	24	15-64	Y	M	SARI	Negative for Influenza A & B	Negative
2019	Precovid	58	15-64	Y	M	SARI	Influenza A/H3 Positive	Positive
2019	Precovid	56	15-64	Y	F	SARI	Influenza A(H1N1)pdm09	Positive
2019	Precovid	70	≥65	Y	F	SARI	Influenza A(H1N1)pdm09	Positive
2019	Precovid	78	≥65	Y	M	SARI	Negative for Influenza A & B	Negative
2019	Precovid	86	≥65	Y	M	SARI	Negative for Influenza A & B	Negative
2019	Precovid	65	≥65	Y	F	SARI	Negative for Influenza A & B	Negative
2019	Precovid	4	<5 years	Y	F	SARI	Influenza A(H1N1)pdm09	Positive
2019	Precovid	72	≥65	Y	F	SARI	Negative for Influenza A & B	Negative
2019	Precovid	38	15-64	Y	M	SARI	Influenza A(H1N1)pdm09	Positive
2019	Precovid	55	15-64	Y	M	SARI	Influenza A(H1N1)pdm09	Positive
2019	Precovid	20	15-64	Y	F	SARI	Negative for Influenza A & B	Negative
2019	Precovid	54	15-64	Y	F	SARI	Influenza A(H1N1)pdm09	Positive
2019	Precovid	31	15-64	Y	F	SARI	Influenza A(H1N1)pdm09	Positive
2019	Precovid	45	15-64	Y	F	SARI	Influenza A(H1N1)pdm09	Positive
2019	Precovid	52	15-64	Y	M	SARI	Influenza A(H1N1)pdm09	Positive
2019	Precovid	32	15-64	Y	M	SARI	Influenza A(H1N1)pdm09	Positive
2019	Precovid	48	15-64	Y	F	SARI	Negative for Influenza A & B	Negative
2019	Precovid	46	15-64	Y	M	SARI	Influenza A(H1N1)pdm09	Positive
2019	Precovid	40	15-64	Y	M	SARI	Negative for Influenza A & B	Negative
2019	Precovid	55	15-64	Y	F	SARI	Influenza B Positive	Positive
2019	Precovid	60	15-64	Y	F	SARI	Influenza A(H1N1)pdm09	Positive
2019	Precovid	74	≥65	Y	M	SARI	Negative for Influenza A & B	Negative
2019	Precovid	72	≥65	Y	M	SARI	Influenza A(H1N1)pdm09	Positive
2019	Precovid	40	15-64	Y	F	SARI	Influenza A(H1N1)pdm09	Positive
2019	Precovid	50	15-64	Y	M	SARI	Influenza A(H1N1)pdm09	Positive
2019	Precovid	51	15-64	Y	F	SARI	Influenza A(H1N1)pdm09	Positive
2019	Precovid	19	15-64	Y	F	SARI	Influenza B Yamagata	Positive
2019	Precovid	50	15-64	Y	F	SARI	Influenza A(H1N1)pdm09	Positive
2019	Precovid	21	15-64	Y	M	SARI	Influenza A(H1N1)pdm09	Positive
2019	Precovid	76	≥65	Y	M	SARI	Influenza A(H1N1)pdm09	Positive
2019	Precovid	62	15-64	Y	F	SARI	Negative for Influenza A & B	Negative
2019	Precovid	65	≥65	Y	M	SARI	Influenza A(H1N1)pdm09	Positive
2019	Precovid	76	≥65	Y	M	SARI	Influenza A(H1N1)pdm09	Positive
2019	Precovid	25	15-64	Y	M	SARI	Influenza A(H1N1)pdm09	Positive
2019	Precovid	40	15-64	Y	M	SARI	Influenza A/H3 Positive	Positive
2019	Precovid	39	15-64	Y	M	SARI	Negative for Influenza A & B	Negative
2019	Precovid	20	15-64	Y	F	SARI	Influenza A(H1N1)pdm09	Positive
2019	Precovid	42	15-64	Y	F	SARI	Negative for Influenza A & B	Negative
2019	Precovid	23	15-64	Y	F	SARI	Influenza A(H1N1)pdm09	Positive
2019	Precovid	53	15-64	Y	M	SARI	Influenza A(H1N1)pdm09	Positive
2019	Precovid	24	15-64	Y	F	SARI	Negative for Influenza A & B	Negative
2019	Precovid	55	15-64	Y	M	SARI	Negative for Influenza A & B	Negative
2019	Precovid	57	15-64	Y	M	SARI	Influenza A(H1N1)pdm09	Positive
2019	Precovid	37	15-64	Y	F	SARI	Influenza A(H1N1)pdm09	Positive
2019	Precovid	67	≥65	Y	F	SARI	Influenza A(H1N1)pdm09	Positive
2019	Precovid	78	≥65	Y	F	SARI	Influenza A(H1N1)pdm09	Positive
2019	Precovid	51	15-64	Y	M	SARI	Negative for Influenza A & B	Negative
2019	Precovid	45	15-64	Y	M	SARI	Negative for Influenza A & B	Negative
2019	Precovid	50	15-64	Y	F	SARI	Influenza A(H1N1)pdm09	Positive
2019	Precovid	42	15-64	Y	F	SARI	Influenza A(H1N1)pdm09	Positive
2019	Precovid	45	15-64	Y	F	SARI	Influenza A(H1N1)pdm09	Positive
2019	Precovid	59	15-64	Y	F	SARI	Influenza A(H1N1)pdm09	Positive
2019	Precovid	38	15-64	Y	M	SARI	Influenza A(H1N1)pdm09	Positive
2019	Precovid	78	≥65	Y	F	SARI	Negative for Influenza A & B	Negative
2019	Precovid	65	≥65	Y	F	SARI	Negative for Influenza A & B	Negative
2019	Precovid	24	15-64	Y	F	SARI	Influenza A(H1N1)pdm09	Positive
2019	Precovid	67	≥65	Y	M	SARI	Influenza A(H1N1)pdm09	Positive
2019	Precovid	35	15-64	Y	M	SARI	Influenza A(H1N1)pdm09	Positive
2019	Precovid	41	15-64	Y	M	SARI	Influenza A(H1N1)pdm09	Positive
2019	Precovid	77	≥65	Y	F	SARI	Negative for Influenza A & B	Negative
2019	Precovid	58	15-64	Y	F	SARI	Influenza A(H1N1)pdm09	Positive
2019	Precovid	9	5-14	Y	M	SARI	Influenza A(H1N1)pdm09	Positive
2019	Precovid	64	15-64	Y	F	SARI	Negative for Influenza A & B	Negative
2019	Precovid	32	15-64	Y	M	SARI	Influenza A(H1N1)pdm09	Positive
2019	Precovid	38	15-64	Y	M	SARI	Influenza A(H1N1)pdm09	Positive
2019	Precovid	65	≥65	Y	M	SARI	Negative for Influenza A & B	Negative
2019	Precovid	69	≥65	Y	F	SARI	Negative for Influenza A & B	Negative
2019	Precovid	65	≥65	Y	M	SARI	Influenza A(H1N1)pdm09	Positive
2019	Precovid	25	15-64	Y	F	SARI	Influenza A(H1N1)pdm09	Positive
2019	Precovid	35	15-64	Y	M	SARI	Influenza A(H1N1)pdm09	Positive
2019	Precovid	47	15-64	Y	F	SARI	Influenza A(H1N1)pdm09	Positive
2019	Precovid	35	15-64	Y	M	SARI	Influenza A(H1N1)pdm09	Positive
2019	Precovid	95	≥65	Y	F	SARI	Influenza A(H1N1)pdm09	Positive
2019	Precovid	55	15-64	Y	M	SARI	Negative for Influenza A & B	Negative
2019	Precovid	50	15-64	Y	M	SARI	Influenza A(H1N1)pdm09	Positive
2019	Precovid	53	15-64	Y	M	SARI	Negative for Influenza A & B	Negative
2019	Precovid	26	15-64	Y	F	SARI	Influenza A(H1N1)pdm09	Positive
2019	Precovid	11	5-14	Y	M	SARI	Negative for Influenza A & B	Negative
2019	Precovid	70	≥65	Y	F	SARI	Influenza B Positive	Positive
2019	Precovid	56	15-64	Y	F	SARI	Influenza B Positive	Positive
2019	Precovid	29	15-64	Y	M	SARI	Influenza A(H1N1)pdm09	Positive
2019	Precovid	5	5-14	Y	M	SARI	Influenza A(H1N1)pdm09	Positive
2019	Precovid	53	15-64	Y	F	SARI	Influenza A(H1N1)pdm09	Positive
2019	Precovid	44	15-64	Y	M	SARI	Negative for Influenza A & B	Negative
2019	Precovid	55	15-64	Y	F	SARI	Influenza A(H1N1)pdm09	Positive
2019	Precovid	41	15-64	Y	M	SARI	Influenza A(H1N1)pdm09	Positive
2019	Precovid	55	15-64	Y	F	SARI	Influenza B Positive	Positive
2019	Precovid	45	15-64	Y	M	SARI	Influenza A(H1N1)pdm09	Positive
2019	Precovid	61	15-64	Y	M	SARI	Influenza A(H1N1)pdm09	Positive
2019	Precovid	17	15-64	Y	M	SARI	Influenza A(H1N1)pdm09	Positive
2019	Precovid	70	≥65	Y	M	SARI	Negative for Influenza A & B	Negative
2019	Precovid	39	15-64	Y	F	SARI	Negative for Influenza A & B	Negative
2019	Precovid	49	15-64	Y	M	SARI	Influenza A(H1N1)pdm09	Positive
2019	Precovid	30	15-64	Y	M	SARI	Influenza A(H1N1)pdm09	Positive
2019	Precovid	57	15-64	Y	M	SARI	Influenza B Yamagata	Positive
2019	Precovid	31	15-64	Y	F	SARI	Negative for Influenza A & B	Negative
2019	Precovid	57	15-64	Y	F	SARI	Influenza A(H1N1)pdm09	Positive
2019	Precovid	45	15-64	Y	F	SARI	Influenza A(H1N1)pdm09	Positive
2019	Precovid	74	≥65	Y	M	SARI	Influenza A(H1N1)pdm09	Positive
2019	Precovid	33	15-64	Y	F	SARI	Influenza A(H1N1)pdm09	Positive
2019	Precovid	58	15-64	Y	F	SARI	Influenza A(H1N1)pdm09	Positive
2019	Precovid	65	≥65	Y	F	SARI	Influenza A(H1N1)pdm09	Positive
2019	Precovid	45	15-64	Y	F	SARI	Negative for Influenza A & B	Negative
2019	Precovid	14	5-14	Y	M	SARI	Influenza A(H1N1)pdm09	Positive
2019	Precovid	29	15-64	Y	F	SARI	Influenza A(H1N1)pdm09	Positive
2019	Precovid	46	15-64	Y	M	SARI	Influenza A(H1N1)pdm09	Positive
2019	Precovid	36	15-64	Y	F	SARI	Influenza A(H1N1)pdm09	Positive
2019	Precovid	31	15-64	Y	M	SARI	Influenza A(H1N1)pdm09	Positive
2019	Precovid	66	≥65	Y	M	SARI	Influenza A(H1N1)pdm09	Positive
2019	Precovid	80	≥65	Y	M	SARI	Influenza A(H1N1)pdm09	Positive
2019	Precovid	69	≥65	Y	M	SARI	Negative for Influenza A & B	Negative
2019	Precovid	1	<5 years	Y	F	SARI	Influenza A(H1N1)pdm09	Positive
2019	Precovid	2	<5 years	Y	M	SARI	Negative for Influenza A & B	Negative
2019	Precovid	78	≥65	Y	M	SARI	Negative for Influenza A & B	Negative
2019	Precovid	53	15-64	Y	M	SARI	Negative for Influenza A & B	Negative
2019	Precovid	6	5-14	Y	M	SARI	Influenza B Yamagata	Positive
2019	Precovid	1	<5 years	Y	F	SARI	Negative for Influenza A & B	Negative
2019	Precovid	6	5-14	Y	M	SARI	Negative for Influenza A & B	Negative
2019	Precovid	36	15-64	Y	M	SARI	Negative for Influenza A & B	Negative
2019	Precovid	11	5-14	Y	F	SARI	Negative for Influenza A & B	Negative
2019	Precovid	65	≥65	Y	F	SARI	Negative for Influenza A & B	Negative
2019	Precovid	55	15-64	Y	F	SARI	Negative for Influenza A & B	Negative
2019	Precovid	40	15-64	Y	F	SARI	Negative for Influenza A & B	Negative
2019	Precovid	22	15-64	Y	M	SARI	Influenza B Victoria	Positive
2019	Precovid	53	15-64	Y	M	SARI	Influenza A(H1N1)pdm09	Positive
2019	Precovid	63	15-64	Y	F	SARI	Influenza A(H1N1)pdm09	Positive
2019	Precovid	49	15-64	Y	M	SARI	Negative for Influenza A & B	Negative
2019	Precovid	23	15-64	Y	M	SARI	Influenza A(H1N1)pdm09	Positive
2019	Precovid	49	15-64	Y	M	SARI	Influenza A(H1N1)pdm09	Positive
2019	Precovid	7	5-14	Y	F	SARI	Influenza A(H1N1)pdm09	Positive
2019	Precovid	86	≥65	Y	F	SARI	Influenza A(H1N1)pdm09	Positive
2019	Precovid	62	15-64	Y	M	SARI	Influenza A(H1N1)pdm09	Positive
2019	Precovid	65	≥65	Y	F	SARI	Negative for Influenza A & B	Negative
2019	Precovid	47	15-64	Y	M	SARI	Negative for Influenza A & B	Negative
2019	Precovid	60	15-64	Y	M	SARI	Negative for Influenza A & B	Negative
2019	Precovid	76	≥65	Y	F	SARI	Influenza A(H1N1)pdm09	Positive
2019	Precovid	51	15-64	Y	F	SARI	Negative for Influenza A & B	Negative
2019	Precovid	30	15-64	Y	F	SARI	Negative for Influenza A & B	Negative
2019	Precovid	63	15-64	Y	M	SARI	Negative for Influenza A & B	Negative
2019	Precovid	28	15-64	Y	M	SARI	Negative for Influenza A & B	Negative
2019	Precovid	27	15-64	Y	F	SARI	Influenza A(H1N1)pdm09	Positive
2019	Precovid	8	5-14	Y	F	SARI	Negative for Influenza A & B	Negative
2019	Precovid	30	15-64	Y	M	SARI	Influenza A(H1N1)pdm09	Positive
2019	Precovid	68	≥65	Y	M	SARI	Negative for Influenza A & B	Negative
2019	Precovid	27	15-64	Y	M	SARI	Negative for Influenza A & B	Negative
2019	Precovid	41	15-64	Y	F	SARI	Influenza A(H1N1)pdm09	Positive
2019	Precovid	36	15-64	Y	F	SARI	Negative for Influenza A & B	Negative
2019	Precovid	70	≥65	Y	F	SARI	Influenza A(H1N1)pdm09	Positive
2019	Precovid	79	≥65	Y	F	SARI	Influenza A(H1N1)pdm09	Positive
2019	Precovid	77	≥65	Y	M	SARI	Negative for Influenza A & B	Negative
2019	Precovid	68	≥65	Y	M	SARI	Negative for Influenza A & B	Negative
2019	Precovid	83	≥65	Y	F	SARI	Influenza A(H1N1)pdm09	Positive
2019	Precovid	75	≥65	Y	M	SARI	Influenza B Positive	Positive
2019	Precovid	71	≥65	Y	F	SARI	Negative for Influenza A & B	Negative
2019	Precovid	82	≥65	Y	F	SARI	Negative for Influenza A & B	Negative
2019	Precovid	31	15-64	Y	M	SARI	Influenza A(H1N1)pdm09	Positive
2019	Precovid	55	15-64	Y	F	SARI	Influenza A(H1N1)pdm09	Positive
2019	Precovid	38	15-64	Y	M	SARI	Influenza A(H1N1)pdm09	Positive
2019	Precovid	29	15-64	Y	M	SARI	Negative for Influenza A & B	Negative
2019	Precovid	78	≥65	Y	F	SARI	Negative for Influenza A & B	Negative
2019	Precovid	18	15-64	Y	F	SARI	Negative for Influenza A & B	Negative
2019	Precovid	35	15-64	Y	F	SARI	Influenza A(H1N1)pdm09	Positive
2019	Precovid	25	15-64	Y	F	SARI	Influenza B Positive	Positive
2019	Precovid	35	15-64	Y	M	SARI	Influenza A(H1N1)pdm09	Positive
2019	Precovid	37	15-64	Y	M	SARI	Influenza A(H1N1)pdm09	Positive
2019	Precovid	26	15-64	Y	F	SARI	Negative for Influenza A & B	Negative
2019	Precovid	32	15-64	Y	F	SARI	Negative for Influenza A & B	Negative
2019	Precovid	71	≥65	Y	F	SARI	Negative for Influenza A & B	Negative
2019	Precovid	48	15-64	Y	F	SARI	Negative for Influenza A & B	Negative
2019	Precovid	60	15-64	Y	F	SARI	Negative for Influenza A & B	Negative
2019	Precovid	49	15-64	Y	M	SARI	Negative for Influenza A & B	Negative
2019	Precovid	75	≥65	Y	M	SARI	Negative for Influenza A & B	Negative
2019	Precovid	82	≥65	Y	M	SARI	Negative for Influenza A & B	Negative
2019	Precovid	59	15-64	Y	F	SARI	Negative for Influenza A & B	Negative
2019	Precovid	51	15-64	Y	M	SARI	Influenza A(H1N1)pdm09	Positive
2019	Precovid	71	≥65	Y	F	SARI	Influenza A(H1N1)pdm09	Positive
2019	Precovid	35	15-64	Y	M	SARI	Negative for Influenza A & B	Negative
2019	Precovid	49	15-64	Y	F	SARI	Influenza A(H1N1)pdm09	Positive
2019	Precovid	68	≥65	Y	M	SARI	Influenza A(H1N1)pdm09	Positive
2019	Precovid	78	≥65	Y	M	SARI	Negative for Influenza A & B	Negative
2019	Precovid	47	15-64	Y	M	SARI	Influenza A(H1N1)pdm09	Positive
2019	Precovid	20	15-64	Y	M	SARI	Influenza A(H1N1)pdm09	Positive
2019	Precovid	79	≥65	Y	M	SARI	Negative for Influenza A & B	Negative
2019	Precovid	70	≥65	Y	F	SARI	Negative for Influenza A & B	Negative
2019	Precovid	60	15-64	Y	F	SARI	Negative for Influenza A & B	Negative
2019	Precovid	50	15-64	Y	F	SARI	Negative for Influenza A & B	Negative
2019	Precovid	36	15-64	Y	F	SARI	Negative for Influenza A & B	Negative
2019	Precovid	68	≥65	Y	F	SARI	Influenza A(H1N1)pdm09	Positive
2019	Precovid	69	≥65	Y	M	SARI	Influenza A(H1N1)pdm09	Positive
2019	Precovid	49	15-64	Y	M	SARI	Influenza A(H1N1)pdm09	Positive
2019	Precovid	44	15-64	Y	M	SARI	Negative for Influenza A & B	Negative
2019	Precovid	50	15-64	Y	M	SARI	Influenza A(H1N1)pdm09	Positive
2019	Precovid	47	15-64	Y	M	SARI	Negative for Influenza A & B	Negative
2019	Precovid	38	15-64	Y	F	SARI	Influenza A(H1N1)pdm09	Positive
2019	Precovid	47	15-64	Y	M	SARI	Negative for Influenza A & B	Negative
2019	Precovid	72	≥65	Y	F	SARI	Influenza A(H1N1)pdm09	Positive
2019	Precovid	81	≥65	Y	M	SARI	Negative for Influenza A & B	Negative
2019	Precovid	70	≥65	Y	F	SARI	Influenza B Positive	Positive
2019	Precovid	75	≥65	Y	M	SARI	Negative for Influenza A & B	Negative
2019	Precovid	75	≥65	Y	F	SARI	Influenza A(H1N1)pdm09	Positive
2019	Precovid	25	15-64	Y	F	SARI	Negative for Influenza A & B	Negative
2019	Precovid	50	15-64	Y	F	SARI	Influenza A(H1N1)pdm09	Positive
2019	Precovid	39	15-64	Y	M	SARI	Negative for Influenza A & B	Negative
2019	Precovid	54	15-64	Y	M	SARI	Influenza A(H1N1)pdm09	Positive
2019	Precovid	70	≥65	Y	M	SARI	Negative for Influenza A & B	Negative
2019	Precovid	58	15-64	Y	F	SARI	Influenza A(H1N1)pdm09	Positive
2019	Precovid	48	15-64	Y	F	SARI	Negative for Influenza A & B	Negative
2019	Precovid	65	≥65	Y	F	SARI	Influenza A(H1N1)pdm09	Positive
2019	Precovid	14	5-14	Y	F	SARI	Negative for Influenza A & B	Negative
2019	Precovid	59	15-64	Y	F	SARI	Influenza A(H1N1)pdm09	Positive
2019	Precovid	62	15-64	Y	M	SARI	Influenza A(H1N1)pdm09	Positive
2019	Precovid	28	15-64	Y	F	SARI	Influenza A(H1N1)pdm09	Positive
2019	Precovid	75	≥65	Y	M	SARI	Negative for Influenza A & B	Negative
2019	Precovid	36	15-64	Y	F	SARI	Negative for Influenza A & B	Negative
2019	Precovid	63	15-64	Y	F	SARI	Influenza A(H1N1)pdm09	Positive
2019	Precovid	56	15-64	Y	M	SARI	Negative for Influenza A & B	Negative
2019	Precovid	60	15-64	Y	M	SARI	Influenza A(H1N1)pdm09	Positive
2019	Precovid	48	15-64	Y	F	SARI	Negative for Influenza A & B	Negative
2019	Precovid	66	≥65	Y	F	SARI	Negative for Influenza A & B	Negative
2019	Precovid	78	≥65	Y	F	SARI	Negative for Influenza A & B	Negative
2019	Precovid	4	<5 years	Y	F	SARI	Negative for Influenza A & B	Negative
2019	Precovid	33	15-64	Y	F	SARI	Negative for Influenza A & B	Negative
2019	Precovid	59	15-64	Y	M	SARI	Influenza A(H1N1)pdm09	Positive
2019	Precovid	83	≥65	Y	F	SARI	Influenza A/H3 Positive	Positive
2019	Precovid	43	15-64	Y	F	SARI	Influenza A(H1N1)pdm09	Positive
2019	Precovid	49	15-64	Y	F	SARI	Influenza A(H1N1)pdm09	Positive
2019	Precovid	43	15-64	Y	M	SARI	Influenza A(H1N1)pdm09	Positive
2019	Precovid	86	≥65	Y	F	SARI	Negative for Influenza A & B	Negative
2019	Precovid	56	15-64	Y	M	SARI	Influenza A(H1N1)pdm09	Positive
2019	Precovid	29	15-64	Y	F	SARI	Influenza A(H1N1)pdm09	Positive
2019	Precovid	31	15-64	Y	F	SARI	Influenza A(H1N1)pdm09	Positive
2019	Precovid	23	15-64	Y	F	SARI	Influenza A(H1N1)pdm09	Positive
2019	Precovid	24	15-64	Y	F	SARI	Influenza A(H1N1)pdm09	Positive
2019	Precovid	48	15-64	Y	M	SARI	Negative for Influenza A & B	Negative
2019	Precovid	70	≥65	Y	M	SARI	Influenza A(H1N1)pdm09	Positive
2019	Precovid	15	15-64	Y	M	SARI	Negative for Influenza A & B	Negative
2019	Precovid	53	15-64	Y	F	SARI	Negative for Influenza A & B	Negative
2019	Precovid	52	15-64	Y	F	SARI	Influenza A(H1N1)pdm09	Positive
2019	Precovid	35	15-64	Y	M	SARI	Influenza A(H1N1)pdm09	Positive
2019	Precovid	59	15-64	Y	M	SARI	Negative for Influenza A & B	Negative
2019	Precovid	58	15-64	Y	F	SARI	Negative for Influenza A & B	Negative
2019	Precovid	20	15-64	Y	F	SARI	Influenza A(H1N1)pdm09	Positive
2019	Precovid	57	15-64	Y	M	SARI	Negative for Influenza A & B	Negative
2019	Precovid	30	15-64	Y	F	SARI	Negative for Influenza A & B	Negative
2019	Precovid	57	15-64	Y	F	SARI	Negative for Influenza A & B	Negative
2019	Precovid	45	15-64	Y	F	SARI	Negative for Influenza A & B	Negative
2019	Precovid	21	15-64	Y	F	SARI	Negative for Influenza A & B	Negative
2019	Precovid	39	15-64	Y	M	SARI	Influenza A(H1N1)pdm09	Positive
2019	Precovid	53	15-64	Y	M	SARI	Negative for Influenza A & B	Negative
2019	Precovid	35	15-64	Y	M	SARI	Negative for Influenza A & B	Negative
2019	Precovid	26	15-64	Y	M	SARI	Negative for Influenza A & B	Negative
2019	Precovid	63	15-64	Y	M	SARI	Negative for Influenza A & B	Negative
2019	Precovid	26	15-64	Y	M	SARI	Influenza A(H1N1)pdm09	Positive
2019	Precovid	3	<5 years	Y	M	SARI	Influenza A(H1N1)pdm09	Positive
2019	Precovid	17	15-64	Y	M	SARI	Influenza A(H1N1)pdm09	Positive
2019	Precovid	74	≥65	Y	F	SARI	Negative for Influenza A & B	Negative
2019	Precovid	65	≥65	Y	F	SARI	Influenza A(H1N1)pdm09	Positive
2019	Precovid	59	15-64	Y	M	SARI	Negative for Influenza A & B	Negative
2019	Precovid	41	15-64	Y	M	SARI	Negative for Influenza A & B	Negative
2019	Precovid	56	15-64	Y	M	SARI	Influenza A(H1N1)pdm09	Positive
2019	Precovid	47	15-64	Y	F	SARI	Negative for Influenza A & B	Negative
2019	Precovid	22	15-64	Y	F	SARI	Negative for Influenza A & B	Negative
2019	Precovid	19	15-64	Y	F	SARI	Negative for Influenza A & B	Negative
2019	Precovid	81	≥65	Y	F	SARI	Negative for Influenza A & B	Negative
2019	Precovid	28	15-64	Y	M	SARI	Negative for Influenza A & B	Negative
2019	Precovid	45	15-64	Y	F	SARI	Influenza A(H1N1)pdm09	Positive
2019	Precovid	60	15-64	Y	F	SARI	Negative for Influenza A & B	Negative
2019	Precovid	29	15-64	Y	M	SARI	Negative for Influenza A & B	Negative
2019	Precovid	62	15-64	Y	M	SARI	Influenza B Positive	Positive
2019	Precovid	59	15-64	Y	F	SARI	Negative for Influenza A & B	Negative
2019	Precovid	75	≥65	Y	M	SARI	Negative for Influenza A & B	Negative
2019	Precovid	8	5-14	Y	M	SARI	Negative for Influenza A & B	Negative
2019	Precovid	58	15-64	Y	M	SARI	Negative for Influenza A & B	Negative
2019	Precovid	64	15-64	Y	F	SARI	Negative for Influenza A & B	Negative
2019	Precovid	22	15-64	Y	F	SARI	Negative for Influenza A & B	Negative
2019	Precovid	58	15-64	Y	F	SARI	Influenza A(H1N1)pdm09	Positive
2019	Precovid	28	15-64	Y	M	SARI	Influenza A(H1N1)pdm09	Positive
2019	Precovid	24	15-64	Y	F	SARI	Negative for Influenza A & B	Negative
2019	Precovid	76	≥65	Y	M	SARI	Negative for Influenza A & B	Negative
2019	Precovid	48	15-64	Y	F	SARI	Negative for Influenza A & B	Negative
2019	Precovid	60	15-64	Y	F	SARI	Negative for Influenza A & B	Negative
2019	Precovid	30	15-64	Y	M	SARI	Influenza A(H1N1)pdm09	Positive
2019	Precovid	17	15-64	Y	M	SARI	Negative for Influenza A & B	Negative
2019	Precovid	10	5-14	Y	M	SARI	Influenza A(H1N1)pdm09	Positive
2019	Precovid	2	<5 years	Y	F	SARI	Influenza A(H1N1)pdm09	Positive
2019	Precovid	5	5-14	Y	F	SARI	Influenza A/H3 Positive	Positive
2019	Precovid	10	5-14	Y	F	SARI	Negative for Influenza A & B	Negative
2019	Precovid	78	≥65	Y	M	SARI	Influenza A(H1N1)pdm09	Positive
2019	Precovid	82	≥65	Y	M	SARI	Influenza A(H1N1)pdm09	Positive
2019	Precovid	53	15-64	Y	F	SARI	Influenza A/H3 Positive	Positive
2019	Precovid	25	15-64	Y	F	SARI	Influenza B Positive	Positive
2019	Precovid	2	<5 years	Y	F	SARI	Negative for Influenza A & B	Negative
2019	Precovid	2	<5 years	Y	M	SARI	Negative for Influenza A & B	Negative
2019	Precovid	6	5-14	Y	F	SARI	Negative for Influenza A & B	Negative
2019	Precovid	76	≥65	Y	M	SARI	Negative for Influenza A & B	Negative
2019	Precovid	23	15-64	Y	M	SARI	Negative for Influenza A & B	Negative
2019	Precovid	24	15-64	Y	M	SARI	Influenza A(H1N1)pdm09	Positive
2019	Precovid	73	≥65	Y	F	SARI	Negative for Influenza A & B	Negative
2019	Precovid	3	<5 years	Y	M	SARI	Negative for Influenza A & B	Negative
2019	Precovid	50	15-64	Y	F	SARI	Negative for Influenza A & B	Negative
2019	Precovid	64	15-64	Y	F	SARI	Negative for Influenza A & B	Negative
2019	Precovid	25	15-64	Y	M	SARI	Influenza A(H1N1)pdm09	Positive
2019	Precovid	43	15-64	Y	M	SARI	Negative for Influenza A & B	Negative
2019	Precovid	43	15-64	Y	F	SARI	Influenza A(H1N1)pdm09	Positive
2019	Precovid	41	15-64	Y	M	SARI	Influenza A(H1N1)pdm09	Positive
2019	Precovid	70	≥65	Y	F	SARI	Negative for Influenza A & B	Negative
2019	Precovid	63	15-64	Y	F	SARI	Influenza A(H1N1)pdm09	Positive
2019	Precovid	50	15-64	Y	F	SARI	Influenza A(H1N1)pdm09	Positive
2019	Precovid	29	15-64	Y	M	SARI	Influenza B Positive	Positive
2019	Precovid	55	15-64	Y	F	SARI	Negative for Influenza A & B	Negative
2019	Precovid	35	15-64	Y	M	SARI	Negative for Influenza A & B	Negative
2019	Precovid	26	15-64	Y	M	SARI	Influenza A(H1N1)pdm09	Positive
2019	Precovid	72	≥65	Y	F	SARI	Negative for Influenza A & B	Negative
2019	Precovid	32	15-64	Y	F	SARI	Negative for Influenza A & B	Negative
2019	Precovid	35	15-64	Y	F	SARI	Influenza A(H1N1)pdm09	Positive
2019	Precovid	63	15-64	Y	M	SARI	Influenza A(H1N1)pdm09	Positive
2019	Precovid	65	≥65	Y	F	SARI	Influenza B Positive	Positive
2019	Precovid	52	15-64	Y	M	SARI	Influenza A(H1N1)pdm09	Positive
2019	Precovid	18	15-64	Y	M	SARI	Negative for Influenza A & B	Negative
2019	Precovid	46	15-64	Y	M	SARI	Influenza A(H1N1)pdm09	Positive
2019	Precovid	30	15-64	Y	F	SARI	Influenza A(H1N1)pdm09	Positive
2019	Precovid	35	15-64	Y	M	SARI	Negative for Influenza A & B	Negative
2019	Precovid	74	≥65	Y	F	SARI	Negative for Influenza A & B	Negative
2019	Precovid	48	15-64	Y	F	SARI	Influenza A(H1N1)pdm09	Positive
2019	Precovid	14	5-14	Y	F	SARI	Influenza A(H1N1)pdm09	Positive
2019	Precovid	67	≥65	Y	M	SARI	Negative for Influenza A & B	Negative
2019	Precovid	82	≥65	Y	F	SARI	Influenza A(H1N1)pdm09	Positive
2019	Precovid	62	15-64	Y	F	SARI	Influenza A(H1N1)pdm09	Positive
2019	Precovid	66	≥65	Y	F	SARI	Negative for Influenza A & B	Negative
2019	Precovid	15	15-64	Y	M	SARI	Influenza B Positive	Positive
2019	Precovid	27	15-64	Y	F	SARI	Negative for Influenza A & B	Negative
2019	Precovid	60	15-64	Y	M	SARI	Negative for Influenza A & B	Negative
2019	Precovid	10	5-14	Y	F	SARI	Negative for Influenza A & B	Negative
2019	Precovid	23	15-64	Y	F	SARI	Negative for Influenza A & B	Negative
2019	Precovid	52	15-64	Y	M	SARI	Negative for Influenza A & B	Negative
2019	Precovid	9	5-14	Y	F	SARI	Negative for Influenza A & B	Negative
2019	Precovid	71	≥65	Y	M	SARI	Negative for Influenza A & B	Negative
2019	Precovid	71	≥65	Y	F	SARI	Negative for Influenza A & B	Negative
2019	Precovid	55	15-64	Y	F	SARI	Influenza A(H1N1)pdm09	Positive
2019	Precovid	58	15-64	Y	M	SARI	Negative for Influenza A & B	Negative
2019	Precovid	28	15-64	Y	F	SARI	Negative for Influenza A & B	Negative
2019	Precovid	52	15-64	Y	M	SARI	Negative for Influenza A & B	Negative
2019	Precovid	83	≥65	Y	M	SARI	Influenza B Positive	Positive
2019	Precovid	55	15-64	Y	F	SARI	Negative for Influenza A & B	Negative
2019	Precovid	34	15-64	Y	M	SARI	Influenza A(H1N1)pdm09	Positive
2019	Precovid	55	15-64	Y	M	SARI	Influenza A(H1N1)pdm09	Positive
2019	Precovid	27	15-64	Y	F	SARI	Influenza A(H1N1)pdm09	Positive
2019	Precovid	91	≥65	Y	M	SARI	Negative for Influenza A & B	Negative
2019	Precovid	34	15-64	Y	F	SARI	Influenza A(H1N1)pdm09	Positive
2019	Precovid	84	≥65	Y	F	SARI	Influenza A(H1N1)pdm09	Positive
2019	Precovid	80	≥65	Y	M	SARI	Negative for Influenza A & B	Negative
2019	Precovid	34	15-64	Y	M	SARI	Negative for Influenza A & B	Negative
2019	Precovid	29	15-64	Y	M	SARI	Influenza A(H1N1)pdm09	Positive
2019	Precovid	22	15-64	Y	M	SARI	Negative for Influenza A & B	Negative
2019	Precovid	65	≥65	Y	M	SARI	Influenza A(H1N1)pdm09	Positive
2019	Precovid	30	15-64	Y	F	SARI	Influenza B Yamagata	Positive
2019	Precovid	58	15-64	Y	M	SARI	Influenza A(H1N1)pdm09	Positive
2019	Precovid	46	15-64	Y	F	SARI	Influenza B Yamagata	Positive
2019	Precovid	24	15-64	Y	M	SARI	Negative for Influenza A & B	Negative
2019	Precovid	9	5-14	Y	F	SARI	Negative for Influenza A & B	Negative
2019	Precovid	95	≥65	Y	M	SARI	Negative for Influenza A & B	Negative
2019	Precovid	38	15-64	Y	F	SARI	Influenza A/H3 Positive	Positive
2019	Precovid	9	5-14	Y	F	SARI	Negative for Influenza A & B	Negative
2019	Precovid	4	<5 years	Y	F	SARI	Negative for Influenza A & B	Negative
2019	Precovid	32	15-64	Y	F	SARI	Negative for Influenza A & B	Negative
2019	Precovid	20	15-64	Y	M	SARI	Influenza A(H1N1)pdm09	Positive
2019	Precovid	36	15-64	Y	M	SARI	Influenza A(H1N1)pdm09	Positive
2019	Precovid	45	15-64	Y	M	SARI	Influenza A(H1N1)pdm09	Positive
2019	Precovid	38	15-64	Y	F	SARI	Negative for Influenza A & B	Negative
2019	Precovid	48	15-64	Y	F	SARI	Negative for Influenza A & B	Negative
2019	Precovid	1	<5 years	Y	F	SARI	Influenza A(H1N1)pdm09	Positive
2019	Precovid	52	15-64	Y	M	SARI	Influenza A(H1N1)pdm09	Positive
2019	Precovid	11	5-14	Y	F	SARI	Influenza B Victoria	Positive
2019	Precovid	58	15-64	Y	M	SARI	Negative for Influenza A & B	Negative
2019	Precovid	25	15-64	Y	F	SARI	Influenza A(H1N1)pdm09	Positive
2019	Precovid	50	15-64	Y	M	SARI	Influenza A(H1N1)pdm09	Positive
2019	Precovid	66	≥65	Y	M	SARI	Negative for Influenza A & B	Negative
2019	Precovid	65	≥65	Y	F	SARI	Influenza A/H3 Positive	Positive
2019	Precovid	41	15-64	Y	F	SARI	Negative for Influenza A & B	Negative
2019	Precovid	17	15-64	Y	M	SARI	Influenza A(H1N1)pdm09	Positive
2019	Precovid	39	15-64	Y	M	SARI	Influenza A(H1N1)pdm09	Positive
2019	Precovid	46	15-64	Y	M	SARI	Influenza A(H1N1)pdm09	Positive
2019	Precovid	30	15-64	Y	F	SARI	Negative for Influenza A & B	Negative
2019	Precovid	49	15-64	Y	M	SARI	Negative for Influenza A & B	Negative
2019	Precovid	47	15-64	Y	M	SARI	Influenza A(H1N1)pdm09	Positive
2019	Precovid	82	≥65	Y	F	SARI	Influenza A(H1N1)pdm09	Positive
2019	Precovid	60	15-64	Y	F	SARI	Influenza A(H1N1)pdm09	Positive
2019	Precovid	70	≥65	Y	M	SARI	Negative for Influenza A & B	Negative
2019	Precovid	36	15-64	Y	M	SARI	Negative for Influenza A & B	Negative
2019	Precovid	75	≥65	Y	M	SARI	Negative for Influenza A & B	Negative
2019	Precovid	41	15-64	Y	F	SARI	Influenza A(H1N1)pdm09	Positive
2019	Precovid	38	15-64	Y	M	SARI	Influenza A(H1N1)pdm09	Positive
2019	Precovid	55	15-64	Y	F	SARI	Negative for Influenza A & B	Negative
2019	Precovid	65	≥65	Y	M	SARI	Influenza A(H1N1)pdm09	Positive
2019	Precovid	31	15-64	Y	M	SARI	Influenza A(H1N1)pdm09	Positive
2019	Precovid	58	15-64	Y	F	SARI	Influenza A(H1N1)pdm09	Positive
2019	Precovid	84	≥65	Y	M	SARI	Influenza B Positive	Positive
2019	Precovid	72	≥65	Y	M	SARI	Influenza A(H1N1)pdm09	Positive
2019	Precovid	63	15-64	Y	F	SARI	Negative for Influenza A & B	Negative
2019	Precovid	62	15-64	Y	M	SARI	Influenza A(H1N1)pdm09	Positive
2019	Precovid	78	≥65	Y	F	SARI	Negative for Influenza A & B	Negative
2019	Precovid	41	15-64	Y	F	SARI	Negative for Influenza A & B	Negative
2019	Precovid	44	15-64	Y	F	SARI	Negative for Influenza A & B	Negative
2019	Precovid	28	15-64	Y	F	SARI	Negative for Influenza A & B	Negative
2019	Precovid	75	≥65	Y	M	SARI	Influenza A(H1N1)pdm09	Positive
2019	Precovid	36	15-64	Y	F	SARI	Influenza B Victoria	Positive
2019	Precovid	57	15-64	Y	F	SARI	Negative for Influenza A & B	Negative
2019	Precovid	62	15-64	Y	M	SARI	Influenza A(H1N1)pdm09	Positive
2019	Precovid	65	≥65	Y	F	SARI	Influenza A(H1N1)pdm09	Positive
2019	Precovid	50	15-64	Y	M	SARI	Influenza A(H1N1)pdm09	Positive
2019	Precovid	11	5-14	Y	F	SARI	Negative for Influenza A & B	Negative
2019	Precovid	59	15-64	Y	F	SARI	Influenza A(H1N1)pdm09	Positive
2019	Precovid	69	≥65	Y	F	SARI	Influenza B Positive	Positive
2019	Precovid	68	≥65	Y	F	SARI	Negative for Influenza A & B	Negative
2019	Precovid	75	≥65	Y	F	SARI	Negative for Influenza A & B	Negative
2019	Precovid	77	≥65	Y	F	SARI	Influenza A(H1N1)pdm09	Positive
2019	Precovid	69	≥65	Y	F	SARI	Influenza A(H1N1)pdm09	Positive
2019	Precovid	75	≥65	Y	M	SARI	Negative for Influenza A & B	Negative
2019	Precovid	83	≥65	Y	M	SARI	Negative for Influenza A & B	Negative
2019	Precovid	66	≥65	Y	F	SARI	Negative for Influenza A & B	Negative
2019	Precovid	69	≥65	Y	M	SARI	Negative for Influenza A & B	Negative
2019	Precovid	45	15-64	Y	M	SARI	Negative for Influenza A & B	Negative
2019	Precovid	52	15-64	Y	F	SARI	Negative for Influenza A & B	Negative
[truncated: 16,689 more rows]
